# Supplementary material for: Apomictic and Sexual Germline Development Differ with Respect to Cell Cycle, Transcriptional, Hormonal and Epigenetic Regulation
Source: PLoS Genet. 2014 Jul 10;10(7):e1004476. doi: 10.1371/journal.pgen.1004476 (PMC4091798; doi:10.1371/journal.pgen.1004476)
Supplement: Table S2 — Assignment of Arabidopsis homologues to Boechera genes. (TXT) [file pgen.1004476.s009.txt]

	comp	agi	score	alLen	percID	source	stat
1	comp72939_c0	AT5G23900	719	786	0.91475827	BLAT	0
2	comp882204_c0	AT4G34860	52	58	0.896551724	BLAT	1
3	comp74712_c0	AT2G28200	976	1046	0.933078394	BLAT	1
4	comp57701_c0	AT5G38170	64	78	0.820512821	BLAT	1
5	comp50571_c0	AT1G26208	74	81	0.913580247	BLAT	1
6	comp85228_c0	AT5G47010	3914	4111	0.952079786	BLAT	1
7	comp79937_c0	AT2G03350	678	732	0.926229508	BLAT	0
8	comp191958_c0	AT2G17760	53	56	0.946428571	BLAT	1
9	comp69552_c0	AT1G61700	150	172	0.872093023	BLAT	1
10	comp54537_c0	AT5G10900	88	96	0.916666667	BLAT	1
11	comp71602_c0	AT3G47360	49	51	0.960784314	BLAT	1
12	comp59061_c0	AT2G34320	106.686	579	0.32642487	BLAST2GO	2
13	comp1087619_c0	AT5G59100	205	225	0.911111111	BLAT	1
14	comp67784_c1	AT5G27900	87	126	0.69047619	BLAT	1
15	comp25737_c0	AT5G24600	258	279	0.924731183	BLAT	0
16	comp84182_c0	AT1G26370	2374	2569	0.924094979	BLAT	1
17	comp83372_c0	AT5G02960	636	696	0.913793103	BLAT	0
18	comp83372_c1	AT3G09670	2112	2310	0.914285714	BLAT	1
19	comp46767_c0	AT1G52960	102	122	0.836065574	BLAT	1
20	comp61988_c0	AT4G13710	680	715	0.951048951	BLAT	0
21	comp72043_c0	AT5G16880	1407	1505	0.934883721	BLAT	0
22	comp82421_c0	AT3G62010	4012	4133	0.970723445	BLAT	1
23	comp84152_c0	AT5G04280	1024	1104	0.927536232	BLAT	0
24	comp72005_c0	AT3G60965	103	129	0.798449612	BLAT	1
25	comp49830_c0	AT3G12190	404	457	0.884026258	BLAT	0
26	comp66036_c0	AT4G20850	99	110	0.9	BLAT	1
27	comp79879_c0	AT1G76310	1211	1301	0.930822444	BLAT	1
28	comp69960_c0	AT5G28530	108	136	0.794117647	BLAT	9
29	comp59555_c0	AT1G80190	65	69	0.942028986	BLAT	1
30	comp82934_c0	AT3G12360	1763	1865	0.945308311	BLAT	0
31	comp87056_c1	AT5G20480	406	448	0.90625	BLAT	0
32	comp83575_c0	AT1G50920	2107	2286	0.921697288	BLAT	1
33	comp75549_c0	AT5G48580	622	690	0.901449275	BLAT	1
34	comp69117_c1	AT3G46010	239	260	0.919230769	BLAT	9
35	comp69117_c0	AT3G46010	445	510	0.87254902	BLAT	9
36	comp86066_c1	AT4G24350	1047	1131	0.925729443	BLAT	9
37	comp86066_c0	AT4G24390	1408	1544	0.911917098	BLAT	0
38	comp64473_c1	AT3G01940	92	97	0.948453608	BLAT	1
39	comp64473_c0	AT3G01940	136	142	0.957746479	BLAT	1
40	comp77793_c0	AT5G18200	1101	1207	0.912178956	BLAT	0
41	comp69626_c0	AT2G43150	256	300	0.853333333	BLAT	1
42	comp68477_c0	AT3G20340	410	475	0.863157895	BLAT	0
43	comp84036_c0	AT1G30440	2057	2169	0.948363301	BLAT	0
44	comp70662_c0	AT5G64130	543	572	0.949300699	BLAT	0
45	comp65698_c0	AT2G32690	241	263	0.91634981	BLAT	1
46	comp46653_c0	AT1G13680	327	345	0.947826087	BLAT	9
47	comp75099_c1	AT5G15100	904	974	0.928131417	BLAT	1
48	comp75099_c0	AT5G15100	140	150	0.933333333	BLAT	1
49	comp67383_c0	AT5G17600	379	448	0.845982143	BLAT	9
50	comp81379_c0	AT2G44350	1597	1689	0.945529899	BLAT	0
51	comp890_c0	AT5G53500	106	111	0.954954955	BLAT	1
52	comp84066_c0	AT5G14310	1572	1666	0.943577431	BLAT	9
53	comp80656_c0	AT2G19430	1142	1226	0.931484502	BLAT	1
54	comp13937_c0	AT1G33430	255	273	0.934065934	BLAT	1
55	comp80800_c0	AT5G47240	1195	1272	0.939465409	BLAT	0
56	comp82320_c0	AT1G67510	1953	2151	0.907949791	BLAT	9
57	comp84963_c0	AT2G29510	2455	2684	0.914679583	BLAT	0
58	comp78481_c0	AT3G48870	70	73	0.95890411	BLAT	9
59	comp4274_c0	AT5G42800	496	529	0.937618147	BLAT	1
60	comp71786_c0	AT2G26590	43	48	0.895833333	BLAT	1
61	comp2143208_c0	AT3G15490	123	148	0.831081081	BLAT	1
62	comp76541_c0	AT2G18160	944	1018	0.927308448	BLAT	4
63	comp73449_c0	AT1G69935	634	704	0.900568182	BLAT	1
64	comp61493_c0	AT3G22850	147	159	0.924528302	BLAT	1
65	comp78676_c0	AT4G23570	1048	1114	0.940754039	BLAT	1
66	comp83376_c0	AT5G44050	1437	1574	0.91296061	BLAT	1
67	comp70296_c1	AT3G15354	348	371	0.938005391	BLAT	1
68	comp46763_c0	AT3G05410	42	54	0.777777778	BLAT	1
69	comp75805_c0	AT3G63190	1029	1105	0.931221719	BLAT	0
70	comp46312_c0	AT1G16090	345	378	0.912698413	BLAT	1
71	comp24861_c0	AT5G27770	311	339	0.91740413	BLAT	0
72	comp74778_c0	AT4G25620	444	482	0.921161826	BLAT	0
73	comp74778_c1	AT4G25620	544	583	0.933104631	BLAT	0
74	comp74778_c2	AT4G25620	277	302	0.917218543	BLAT	0
75	comp74778_c3	AT4G25620	242	256	0.9453125	BLAT	0
76	comp66938_c0	AT1G28360	614	681	0.901615272	BLAT	1
77	comp79240_c0	AT3G20120	1106	1220	0.906557377	BLAT	0
78	comp72521_c0	AT4G24540	921	996	0.924698795	BLAT	0
79	comp81033_c0	AT5G53530	1169	1240	0.942741935	BLAT	9
80	comp68037_c0	AT1G52510	56	60	0.933333333	BLAT	1
81	comp56085_c0	AT2G14220	1054	1593	0.661644696	BLAT	1
82	comp81886_c0	AT4G10770	1520	1593	0.954174513	BLAT	0
83	comp81886_c2	AT4G10770	781	823	0.948967193	BLAT	0
84	comp75798_c0	AT1G62350	551	595	0.92605042	BLAT	0
85	comp72640_c0	AT5G57420	277	301	0.920265781	BLAT	1
86	comp79992_c0	AT1G10000	45	60	0.75	BLAT	1
87	comp57441_c0	AT5G46240	853	931	0.916219119	BLAT	0
88	comp71555_c0	AT4G22620	446	483	0.923395445	BLAT	1
89	comp84632_c0	AT4G24570	781	853	0.915592028	BLAT	0
90	comp84632_c1	AT4G24580	2547	2700	0.943333333	BLAT	1
91	comp83474_c0	AT4G32190	2275	2478	0.918079096	BLAT	1
92	comp65555_c0	AT1G61850	48	50	0.96	BLAT	1
93	comp86433_c0	AT1G05100	1052	1167	0.901456727	BLAT	1
94	comp72377_c1	AT3G58500	44	44	1	BLAT	1
95	comp368800_c0	AT5G38640	61	68	0.897058824	BLAT	1
96	comp67387_c0	AT1G52690	85	99	0.858585859	BLAT	1
97	comp67387_c1	AT1G52690	430	471	0.912951168	BLAT	0
98	comp57890_c0	AT2G32600	123	138	0.891304348	BLAT	1
99	comp82162_c0	AT1G10740	1590	1706	0.932004689	BLAT	0
100	comp82162_c1	AT5G53090	64	72	0.888888889	BLAT	1
101	comp11748_c0	AT1G72960	287	297	0.966329966	BLAT	1
102	comp11748_c1	AT1G72960	169	183	0.923497268	BLAT	1
103	comp78909_c0	AT3G07580	616	664	0.927710843	BLAT	0
104	comp83385_c0	AT5G46390	1505	1608	0.935945274	BLAT	0
105	comp72644_c0	AT3G55890	399	430	0.927906977	BLAT	0
106	comp83716_c1	AT5G50180	1428	1524	0.937007874	BLAT	0
107	comp84346_c0	AT1G48920	1623	1876	0.865138593	BLAT	1
108	comp82399_c0	AT3G01170	931	1030	0.903883495	BLAT	0
109	comp78485_c0	AT2G26350	1206	1276	0.945141066	BLAT	0
110	comp81213_c0	AT5G45620	1154	1211	0.952931462	BLAT	1
111	comp1064402_c0	AT1G02360	278	294	0.945578231	BLAT	0
112	comp86154_c2	AT1G12990	1589	1677	0.947525343	BLAT	1
113	comp67326_c1	AT2G14370	61	67	0.910447761	BLAT	1
114	comp73608_c1	AT3G58160	461	476	0.968487395	BLAT	1
115	comp1074421_c0	AT5G24950	38	45	0.844444444	BLAT	1
116	comp68479_c0	AT2G36490	177	193	0.917098446	BLAT	1
117	comp75370_c0	AT1G17310	572	639	0.89514867	BLAT	0
118	comp85219_c1	AT3G20650	1432	1552	0.922680412	BLAT	1
119	comp71439_c0	AT4G06676	100	115	0.869565217	BLAT	1
120	comp46564_c0	ATCG01180	58	69	0.84057971	BLAT	7
121	comp46564_c0	ATCG00950	58	69	0.84057971	BLAT	7
122	comp76083_c0	AT2G23810	1001	1096	0.913321168	BLAT	1
123	comp16722_c0	AT2G11950	144	186	0.774193548	BLAT	1
124	comp72329_c0	AT5G02230	880	934	0.942184154	BLAT	0
125	comp86653_c0	AT5G44785	874	963	0.907580478	BLAT	0
126	comp79244_c0	AT4G13780	2539	2666	0.952363091	BLAT	1
127	comp71606_c0	AT5G58300	88	106	0.830188679	BLAT	1
128	comp81037_c0	AT1G02840	993	1068	0.929775281	BLAT	0
129	comp11591_c0	AT1G58140	240	276	0.869565217	BLAT	7
130	comp11591_c0	AT1G48710	240	276	0.869565217	BLAT	7
131	comp81597_c0	AT5G13270	2119	2256	0.93927305	BLAT	0
132	comp158000_c0	AT4G18250	749	811	0.923551171	BLAT	1
133	comp626734_c0	AT3G61650	44	44	1	BLAT	7
134	comp626734_c0	AT5G05620	44	44	1	BLAT	7
135	comp37242_c0	AT5G40700	198	210	0.942857143	BLAT	0
136	comp71176_c0	AT1G08830	635	679	0.935198822	BLAT	1
137	comp76867_c0	AT3G53740	45	46	0.97826087	BLAT	1
138	comp85306_c0	AT1G72440	2947	3192	0.923245614	BLAT	1
139	comp71163_c0	AT5G53710	380	412	0.922330097	BLAT	1
140	comp78634_c0	AT1G72040	526	619	0.849757674	BLAT	0
141	comp79996_c0	AT5G37910	416	516	0.80620155	BLAT	1
142	comp4789235_c0	AT3G63380	204	213	0.957746479	BLAT	0
143	comp62645_c0	AT1G49830	241	269	0.895910781	BLAT	1
144	comp80030_c0	AT4G34410	1008	1134	0.888888889	BLAT	9
145	comp82166_c0	AT2G17670	1407	1576	0.892766497	BLAT	0
146	comp83712_c1	AT3G53760	2402	2521	0.952796509	BLAT	0
147	comp68205_c0	AT5G03210	391	444	0.880630631	BLAT	1
148	comp65246_c0	AT5G43340	328	363	0.903581267	BLAT	1
149	comp82473_c0	AT2G20710	256.914	1059	0.402266289	BLAST2GO	2
150	comp27141_c0	AT3G24240	156	167	0.934131737	BLAT	1
151	comp65273_c0	AT5G52360	336	370	0.908108108	BLAT	9
152	comp65273_c1	AT5G52360	295	309	0.954692557	BLAT	0
153	comp66876_c0	AT1G10155	467	492	0.949186992	BLAT	1
154	comp59335_c0	AT1G68600	204	217	0.940092166	BLAT	0
155	comp59335_c1	AT1G68600	180	203	0.886699507	BLAT	0
156	comp1981321_c0	AT3G13100	183	191	0.958115183	BLAT	1
157	comp2034980_c0	AT1G31030	62	76	0.815789474	BLAT	1
158	comp76908_c0	AT5G09350	468	504	0.928571429	BLAT	1
159	comp76427_c0	AT1G33290	1108	1191	0.930310663	BLAT	0
160	comp71398_c0	AT5G61590	762	808	0.943069307	BLAT	1
161	comp69830_c0	AT1G76700	214	235	0.910638298	BLAT	0
162	comp70897_c0	AT1G78630	880	933	0.943193998	BLAT	1
163	comp80958_c0	AT1G11930	820	888	0.923423423	BLAT	0
164	comp46603_c0	AT3G27630	231	267	0.865168539	BLAT	0
165	comp72067_c0	AT5G39860	476	514	0.926070039	BLAT	9
166	comp69773_c0	AT5G48540	780	847	0.920897285	BLAT	1
167	comp13971_c0	AT5G18360	234	251	0.932270916	BLAT	1
168	comp2286619_c0	AT5G62730	232	244	0.950819672	BLAT	0
169	comp80493_c0	AT5G27440	380	407	0.933660934	BLAT	0
170	comp842572_c0	AT1G02870	74	81	0.913580247	BLAT	0
171	comp1986166_c0	AT1G58050	145	163	0.889570552	BLAT	1
172	comp73762_c0	AT4G09810	192	213	0.901408451	BLAT	1
173	comp73762_c1	AT4G09810	316	334	0.946107784	BLAT	0
174	comp78630_c0	AT4G01540	415	480	0.864583333	BLAT	1
175	comp66082_c0	AT4G31730	443	495	0.894949495	BLAT	0
176	comp74421_c0	AT5G28622	78	108	0.722222222	BLAT	1
177	comp27749_c0	AT1G01100	104	123	0.845528455	BLAT	1
178	comp78612_c0	AT4G17098	1135	1196	0.948996656	BLAT	1
179	comp72955_c0	AT1G34245	476	515	0.924271845	BLAT	1
180	comp77413_c0	AT2G27590	1132	1208	0.937086093	BLAT	1
181	comp73941_c0	AT1G74730	696	752	0.925531915	BLAT	1
182	comp79749_c0	AT1G12440	203	227	0.894273128	BLAT	1
183	comp87418_c1	AT3G11130	830	884	0.938914027	BLAT	9
184	comp87418_c0	AT3G08530	472	485	0.973195876	BLAT	0
185	comp87418_c2	AT3G11130	3885	4091	0.949645563	BLAT	1
186	comp68238_c0	AT3G01950	273	299	0.913043478	BLAT	0
187	comp1105932_c0	AT5G02170	67	90	0.744444444	BLAT	1
188	comp47980_c0	AT5G38820	621	674	0.921364985	BLAT	9
189	comp78081_c1	AT1G70505	970	1056	0.918560606	BLAT	1
190	comp1280733_c0	AT3G30685	305	409	0.745721271	BLAT	1
191	comp76869_c0	AT1G73470	1092	1173	0.930946292	BLAT	0
192	comp1019340_c0	AT1G64920	228	262	0.870229008	BLAT	9
193	comp79710_c0	AT3G12480	1157	1248	0.927083333	BLAT	0
194	comp86557_c0	AT4G30100	2124	2268	0.936507937	BLAT	1
195	comp70601_c0	AT1G48480	781	819	0.953601954	BLAT	0
196	comp21124_c0	AT1G48500	151	172	0.877906977	BLAT	0
197	comp86940_c0	AT5G08610	2267	2401	0.944189921	BLAT	1
198	comp69597_c0	AT3G44740	199	218	0.912844037	BLAT	1
199	comp81358_c2	AT1G49780	1259	1342	0.938152012	BLAT	0
200	comp81358_c3	AT4G08280	122	136	0.897058824	BLAT	1
201	comp81358_c1	AT4G08280	353	410	0.86097561	BLAT	0
202	comp75971_c0	AT4G16444	763	833	0.915966387	BLAT	0
203	comp55832_c0	AT1G19115	541	592	0.913851351	BLAT	1
204	comp72846_c0	AT4G02360	441	495	0.890909091	BLAT	1
205	comp71777_c0	AT1G58250	892	943	0.945917285	BLAT	1
206	comp65976_c0	AT3G25770	346	398	0.869346734	BLAT	9
207	comp62124_c0	AT5G25310	345	377	0.915119363	BLAT	0
208	comp84517_c0	AT2G45880	2551	2702	0.94411547	BLAT	1
209	comp2894_c0	AT5G38410	47	48	0.979166667	BLAT	1
210	comp65976_c1	AT3G25760	387	438	0.883561644	BLAT	0
211	comp83758_c0	AT3G21650	382	418	0.913875598	BLAT	9
212	comp83758_c1	AT3G21650	1231	1352	0.910502959	BLAT	9
213	comp54338_c0	AT5G64700	290	306	0.947712418	BLAT	1
214	comp81675_c0	AT4G37430	1474	1622	0.908754624	BLAT	0
215	comp87022_c1	AT3G44400	725	878	0.825740319	BLAT	1
216	comp57297_c0	AT1G23050	460	507	0.90729783	BLAT	4
217	comp51817_c0	AT4G26540	602	654	0.920489297	BLAT	0
218	comp6276_c0	AT3G03760	325	370	0.878378378	BLAT	1
219	comp67290_c1	AT5G23250	308	334	0.922155689	BLAT	1
220	comp67290_c0	AT5G23250	496	533	0.930581614	BLAT	1
221	comp55214_c0	AT4G12350	41	45	0.911111111	BLAT	1
222	comp67290_c2	AT5G23250	355	376	0.944148936	BLAT	1
223	comp36904_c0	AT5G05570	42	45	0.933333333	BLAT	1
224	comp55719_c0	AT1G69320	182	204	0.892156863	BLAT	1
225	comp86584_c1	AT3G16220	755	835	0.904191617	BLAT	0
226	comp84925_c1	AT3G03810	2388	2541	0.939787485	BLAT	1
227	comp84925_c0	AT5G18110	33	35	0.942857143	BLAT	1
228	comp4607674_c0	AT1G01690	114	130	0.876923077	BLAT	1
229	comp73945_c0	AT3G47110	85	94	0.904255319	BLAT	0
230	comp76289_c0	AT5G16950	362	413	0.876513317	BLAT	0
231	comp71311_c0	AT1G04160	389	408	0.953431373	BLAT	1
232	comp69418_c0	AT5G47170	385	429	0.897435897	BLAT	1
233	comp83696_c0	AT1G67630	1840	1970	0.934010152	BLAT	0
234	comp69599_c0	AT3G23540	347	379	0.915567282	BLAT	1
235	comp78220_c0	AT5G25620	1510	1586	0.952080706	BLAT	1
236	comp49417_c0	AT3G10190	376	501	0.750499002	BLAT	0
237	comp43885_c0	AT3G01720	32	34	0.941176471	BLAT	1
238	comp1360876_c0	AT1G37130	241	265	0.909433962	BLAT	0
239	comp72693_c0	AT3G56770	400	430	0.930232558	BLAT	9
240	comp72693_c1	AT3G56770	246	273	0.901098901	BLAT	9
241	comp69981_c0	AT2G26800	49	51	0.960784314	BLAT	1
242	comp70228_c0	AT1G48470	757	793	0.954602774	BLAT	0
243	comp69593_c0	AT4G36600	981	1081	0.907493062	BLAT	0
244	comp55159_c0	AT1G14870	47	60	0.783333333	BLAT	7
245	comp55159_c0	AT5G35525	47	60	0.783333333	BLAT	7
246	comp51900_c0	AT5G37790	45	55	0.818181818	BLAT	1
247	comp81354_c0	AT1G14630	678	722	0.939058172	BLAT	1
248	comp75163_c3	AT5G07140	873	955	0.914136126	BLAT	1
249	comp75163_c2	AT5G07140	320	340	0.941176471	BLAT	1
250	comp75163_c1	AT5G07140	464	487	0.952772074	BLAT	1
251	comp75163_c0	AT5G07140	216	230	0.939130435	BLAT	1
252	comp83212_c0	AT1G75360	433	517	0.837524178	BLAT	0
253	comp72810_c0	AT4G25270	816	876	0.931506849	BLAT	0
254	comp114357_c0	AT4G37100	194	202	0.96039604	BLAT	1
255	comp41014_c0	AT1G36020	99	106	0.933962264	BLAT	1
256	comp74139_c0	AT5G55000	989	1034	0.956479691	BLAT	0
257	comp76201_c0	AT2G15570	582	654	0.889908257	BLAT	0
258	comp84513_c1	AT2G42030	1347	1517	0.887936717	BLAT	0
259	comp84481_c0	AT4G39790	2038	2187	0.931870142	BLAT	0
260	comp62305_c0	AT1G52030	55	78	0.705128205	BLAT	1
261	comp44550_c0	AT5G03180	97	110	0.881818182	BLAT	1
262	comp1143_c0	AT2G23770	136	162	0.839506173	BLAT	1
263	comp83532_c0	AT3G55530	1005	1072	0.9375	BLAT	0
264	comp79762_c0	AT3G24315	922	976	0.944672131	BLAT	0
265	comp45676_c1	AT3G45090	52	54	0.962962963	BLAT	1
266	comp45676_c0	AT5G60760	348	373	0.932975871	BLAT	1
267	comp80883_c0	AT5G54520	1379	1530	0.90130719	BLAT	1
268	comp84929_c0	AT1G60990	1468	1559	0.94162925	BLAT	0
269	comp1064893_c0	AT1G14500	317	336	0.943452381	BLAT	1
270	comp85963_c0	AT5G25520	2993	3251	0.920639803	BLAT	9
271	comp68071_c0	AT4G02260	44	44	1	BLAT	1
272	comp64294_c0	AT4G09690	338	398	0.849246231	BLAT	1
273	comp83750_c0	AT2G29080	2637	2845	0.926889279	BLAT	9
274	comp75089_c0	AT2G41300	421	453	0.929359823	BLAT	1
275	comp78014_c0	AT2G38270	909	986	0.921906694	BLAT	1
276	comp78245_c0	AT2G22720	869	948	0.916666667	BLAT	0
277	comp86393_c0	AT1G58450	440	474	0.928270042	BLAT	0
278	comp71057_c0	AT1G10930	73	79	0.924050633	BLAT	1
279	comp61748_c0	AT5G03340	252	273	0.923076923	BLAT	0
280	comp64997_c0	AT4G09970	45	46	0.97826087	BLAT	1
281	comp86361_c0	AT1G03780	2280	2446	0.932134096	BLAT	1
282	comp38508_c0	AT2G39720	39	45	0.866666667	BLAT	1
283	comp76049_c0	AT4G26630	901	951	0.947423764	BLAT	0
284	comp29638_c0	AT1G53233	45	51	0.882352941	BLAT	7
285	comp29638_c0	AT1G53230	45	51	0.882352941	BLAT	7
286	comp72294_c0	AT2G44600	988	1056	0.935606061	BLAT	0
287	comp77275_c0	AT2G43570	752	843	0.892052195	BLAT	1
288	comp79230_c0	AT4G37440	1474	1644	0.896593674	BLAT	1
289	comp82464_c0	AT5G55120	1328	1457	0.911461908	BLAT	9
290	comp73555_c0	AT1G02620	315	338	0.931952663	BLAT	1
291	comp60960_c0	AT3G61310	45	48	0.9375	BLAT	1
292	comp81081_c0	AT2G28120	1673	1805	0.926869806	BLAT	0
293	comp70953_c0	AT4G22140	91	97	0.93814433	BLAT	1
294	comp58669_c0	AT4G24840	207	246	0.841463415	BLAT	0
295	comp55458_c0	AT1G76090	289	326	0.886503067	BLAT	0
296	comp71764_c0	AT1G12310	695	731	0.950752394	BLAT	0
297	comp53885_c0	AT2G46460	61	84	0.726190476	BLAT	9
298	comp79766_c0	AT2G33330	962	1018	0.944990177	BLAT	9
299	comp726588_c0	AT4G14250	188	209	0.899521531	BLAT	1
300	comp65296_c0	AT2G37840	45	45	1	BLAT	1
301	comp84506_c0	AT1G63850	249	268	0.929104478	BLAT	0
302	comp84506_c1	AT1G63850	1333	1393	0.956927495	BLAT	0
303	comp79896_c0	AT4G19050	625	730	0.856164384	BLAT	0
304	comp86615_c0	ATMG00020	84	105	0.8	BLAT	1
305	comp75028_c2	AT5G47890	452	479	0.943632568	BLAT	1
306	comp44678_c0	AT4G32760	114	130	0.876923077	BLAT	1
307	comp70281_c0	AT3G26420	1230	1315	0.935361217	BLAT	0
308	comp66557_c1	AT5G61160	167	191	0.87434555	BLAT	0
309	comp53555_c0	AT5G65320	396	448	0.883928571	BLAT	1
310	comp71219_c0	AT4G17670	43	43	1	BLAT	1
311	comp78010_c0	AT1G03280	1501	1633	0.919167177	BLAT	1
312	comp75879_c0	AT2G04340	718	784	0.915816327	BLAT	0
313	comp81758_c0	AT2G33610	1388	1533	0.90541422	BLAT	1
314	comp70586_c0	AT5G36670	76	83	0.915662651	BLAT	1
315	comp675161_c0	AT4G24760	44	44	1	BLAT	1
316	comp87320_c0	AT1G08600	4168	4456	0.935368043	BLAT	1
317	comp48870_c0	AT4G11653	118	143	0.825174825	BLAT	1
318	comp15614_c0	AT5G37490	497	550	0.903636364	BLAT	0
319	comp712164_c0	AT5G54075	97	106	0.91509434	BLAT	1
320	comp76596_c0	AT4G00570	1978	2089	0.946864528	BLAT	0
321	comp39515_c0	AT4G36930	218	248	0.879032258	BLAT	0
322	comp66127_c1	AT5G17010	125	150	0.833333333	BLAT	1
323	comp772801_c0	ATMG00450	206	208	0.990384615	BLAT	0
324	comp86619_c0	AT3G23370	1739	1933	0.899637869	BLAT	1
325	comp78164_c0	AT3G59160	65	72	0.902777778	BLAT	0
326	comp68248_c0	AT3G29032	885	1362	0.649779736	BLAT	1
327	comp81972_c0	AT4G34910	2001	2115	0.946099291	BLAT	1
328	comp61425_c0	AT4G24180	603	660	0.913636364	BLAT	1
329	comp85529_c1	AT1G75820	154	165	0.933333333	BLAT	1
330	comp53411_c0	AT1G09410	234	257	0.910505837	BLAT	0
331	comp87016_c0	AT1G55860	1928	2801	0.688325598	BLAT	1
332	comp78650_c0	AT1G55000	815	881	0.925085131	BLAT	0
333	comp71013_c0	AT1G61990	96	109	0.880733945	BLAT	9
334	comp73534_c0	AT4G08480	420	483	0.869565217	BLAT	1
335	comp76771_c0	AT4G35510	1249	1344	0.929315476	BLAT	1
336	comp82237_c0	AT3G28450	1881	2062	0.912221145	BLAT	1
337	comp73070_c0	AT2G24570	506	558	0.906810036	BLAT	0
338	comp73070_c1	AT2G24570	152	169	0.899408284	BLAT	0
339	comp72325_c0	AT4G27010	292	309	0.944983819	BLAT	1
340	comp79289_c0	AT3G17770	1962	2081	0.942815954	BLAT	0
341	comp76303_c0	AT5G13010	148	171	0.865497076	BLAT	1
342	comp78719_c0	AT4G31080	1520	1651	0.920654149	BLAT	9
343	comp74488_c0	AT3G24810	820	909	0.902090209	BLAT	0
344	comp81085_c0	AT1G55200	283	312	0.907051282	BLAT	9
345	comp76461_c0	AT1G69520	712	777	0.916344916	BLAT	1
346	comp48973_c0	AT1G57860	52	60	0.866666667	BLAT	1
347	comp67160_c0	AT5G01790	570	635	0.897637795	BLAT	0
348	comp79517_c0	AT4G15955	892	983	0.907426246	BLAT	9
349	comp1178504_c0	AT2G43700	275	297	0.925925926	BLAT	0
350	comp80592_c0	AT5G25790	834	915	0.91147541	BLAT	1
351	comp82565_c0	AT1G50010	1425	1498	0.951268358	BLAT	9
352	comp66027_c0	AT2G28740	352	379	0.928759894	BLAT	1
353	comp56642_c0	AT1G63130	38	42	0.904761905	BLAT	1
354	comp82716_c0	AT3G55960	1097	1169	0.938408896	BLAT	9
355	comp11910_c0	AT4G27570	1160	1243	0.933226066	BLAT	0
356	comp72477_c0	AT1G73440	598	680	0.879411765	BLAT	0
357	comp3797589_c0	AT2G45040	231	249	0.927710843	BLAT	0
358	comp59493_c0	AT3G05970	45	45	1	BLAT	1
359	comp81509_c0	AT1G31880	1169	1274	0.917582418	BLAT	1
360	comp87324_c0	AT5G38350	96	126	0.761904762	BLAT	1
361	comp68752_c0	AT2G21450	361	404	0.893564356	BLAT	1
362	comp76465_c1	AT3G23450	274	294	0.931972789	BLAT	1
363	comp21162_c0	AT3G20370	74	84	0.880952381	BLAT	0
364	comp79513_c0	AT5G54710	1279	1584	0.807449495	BLAT	9
365	comp64338_c0	AT4G19030	295	316	0.933544304	BLAT	1
366	comp76237_c0	AT2G31190	1467	1581	0.927893738	BLAT	0
367	comp68246_c0	AT3G46490	331	360	0.919444444	BLAT	1
368	comp86119_c0	AT3G14350	2061	2197	0.938097406	BLAT	0
369	comp86119_c1	AT3G14350	232	247	0.939271255	BLAT	9
370	comp86119_c2	AT4G01400	1929	2049	0.941434846	BLAT	0
371	comp86119_c3	AT5G44710	570	615	0.926829268	BLAT	1
372	comp78680_c0	AT4G24190	2541	2660	0.955263158	BLAT	0
373	comp66123_c0	AT2G21180	374	416	0.899038462	BLAT	0
374	comp82677_c0	AT4G37590	2238	2421	0.9244114	BLAT	1
375	comp66017_c0	AT5G39440	85	90	0.944444444	BLAT	1
376	comp72556_c0	AT5G58700	1520	1605	0.947040498	BLAT	0
377	comp72556_c1	AT5G58700	205	233	0.879828326	BLAT	0
378	comp74408_c0	AT1G59940	245	268	0.914179104	BLAT	0
379	comp1298428_c0	AT5G57810	604	671	0.900149031	BLAT	1
380	comp80401_c0	AT5G44720	985	1053	0.935422602	BLAT	9
381	comp62380_c0	AT5G54940	422	449	0.93986637	BLAT	0
382	comp68978_c0	AT1G74740	349	374	0.93315508	BLAT	0
383	comp82586_c0	AT1G05950	1783	1964	0.907841141	BLAT	1
384	comp53465_c0	AT1G09650	55.8398	339	0.327433628	BLAST2GO	2
385	comp65158_c0	AT2G34925	245	267	0.917602996	BLAT	1
386	comp83582_c0	AT5G25380	1194	1314	0.908675799	BLAT	1
387	comp74484_c0	AT4G14360	696	769	0.905071521	BLAT	1
388	comp80863_c0	AT2G24690	1140	1271	0.89693155	BLAT	1
389	comp81918_c0	AT2G40950	2242	2395	0.93611691	BLAT	1
390	comp673758_c0	AT5G19150	44	44	1	BLAT	1
391	comp74085_c0	AT5G18800	524	556	0.942446043	BLAT	0
392	comp50109_c0	AT5G23810	98	107	0.91588785	BLAT	0
393	comp82561_c0	AT5G40250	1573	1658	0.948733414	BLAT	1
394	comp68939_c0	AT3G16240	945	1004	0.94123506	BLAT	1
395	comp63906_c0	AT5G43290	366	406	0.901477833	BLAT	0
396	comp73576_c0	AT1G32170	1048	1132	0.925795053	BLAT	1
397	comp79502_c0	AT4G08170	1306	1410	0.926241135	BLAT	0
398	comp51836_c0	AT1G79245	67	73	0.917808219	BLAT	1
399	comp70328_c0	AT1G12410	942	1001	0.941058941	BLAT	0
400	comp27241_c0	AT1G02390	454	485	0.936082474	BLAT	0
401	comp51432_c0	AT4G20140	346	364	0.950549451	BLAT	1
402	comp74480_c0	AT5G06710	714	780	0.915384615	BLAT	0
403	comp61524_c1	AT1G21945	653	760	0.859210526	BLAT	1
404	comp61524_c2	AT3G59720	186	213	0.873239437	BLAT	1
405	comp86115_c0	AT1G51690	1923	2118	0.907932011	BLAT	1
406	comp62298_c0	AT5G10570	125	131	0.954198473	BLAT	1
407	comp64798_c0	AT5G55590	419	453	0.924944812	BLAT	1
408	comp34325_c0	AT2G14640	136	225	0.604444444	BLAT	1
409	comp74924_c0	AT5G03455	481	513	0.937621832	BLAT	0
410	comp82673_c0	AT4G33080	1838	1956	0.939672802	BLAT	0
411	comp859736_c0	AT4G01350	194	236	0.822033898	BLAT	1
412	comp79644_c0	AT5G22050	1027	1097	0.936189608	BLAT	9
413	comp69089_c0	AT1G12669	355	391	0.907928389	BLAT	1
414	comp82944_c0	AT1G05460	268	294	0.911564626	BLAT	1
415	comp82944_c1	AT1G05460	2550	2733	0.933040615	BLAT	1
416	comp82535_c0	AT5G45380	1176	1282	0.917316693	BLAT	1
417	comp4098894_c0	AT1G31150	82	117	0.700854701	BLAT	1
418	comp67734_c0	AT5G24570	293	325	0.901538462	BLAT	1
419	comp81144_c0	AT1G04950	1767	1863	0.948470209	BLAT	0
420	comp81063_c0	AT4G34950	1664	1800	0.924444444	BLAT	9
421	comp71511_c0	AT4G23660	88	96	0.916666667	BLAT	1
422	comp67271_c0	AT3G62270	307	331	0.927492447	BLAT	1
423	comp86529_c0	AT1G67310	1967	2136	0.92088015	BLAT	1
424	comp80990_c0	AT1G62910	314	370	0.848648649	BLAT	9
425	comp1604889_c0	AT5G37381	64	75	0.853333333	BLAT	1
426	comp70147_c0	AT4G34720	797	835	0.954491018	BLAT	9
427	comp72625_c0	AT4G31510	134	155	0.864516129	BLAT	1
428	comp81871_c0	AT1G35370	1564	2183	0.716445259	BLAT	1
429	comp75972_c0	AT5G20410	1515	1616	0.9375	BLAT	0
430	comp65043_c0	AT4G00885	52	55	0.945454545	BLAT	1
431	comp78836_c0	AT1G18440	845	940	0.89893617	BLAT	0
432	comp80718_c0	AT5G26360	1890	1991	0.949271723	BLAT	1
433	comp80459_c0	AT2G35260	1314	1416	0.927966102	BLAT	0
434	comp68935_c0	AT1G80800	125	137	0.912408759	BLAT	9
435	comp82046_c0	AT1G27110	1251	1432	0.873603352	BLAT	0
436	comp85681_c1	AT2G25540	235	244	0.963114754	BLAT	1
437	comp76962_c0	AT5G47000	1176	1274	0.923076923	BLAT	0
438	comp36331_c0	AT5G62310	203	217	0.935483871	BLAT	1
439	comp80876_c0	AT2G40330	861	958	0.89874739	BLAT	1
440	comp49854_c0	AT1G21270	36	42	0.857142857	BLAT	1
441	comp77028_c0	AT3G22260	71	76	0.934210526	BLAT	1
442	comp84988_c0	AT1G77010	1887	2027	0.930932412	BLAT	0
443	comp80046_c0	AT3G06980	638	697	0.915351506	BLAT	0
444	comp80786_c0	AT2G46720	1453	1568	0.926658163	BLAT	1
445	comp34508_c0	AT3G03250	44	44	1	BLAT	1
446	comp81250_c1	AT2G39360	1850	2059	0.898494415	BLAT	0
447	comp81250_c0	AT2G39360	525	573	0.916230366	BLAT	0
448	comp73036_c0	AT4G27480	675	713	0.946704067	BLAT	1
449	comp525941_c0	AT2G05240	168	219	0.767123288	BLAT	1
450	comp80605_c0	AT3G47160	1066	1147	0.929380994	BLAT	0
451	comp61520_c0	AT5G40420	640	696	0.91954023	BLAT	0
452	comp63913_c0	AT3G15880	45	47	0.957446809	BLAT	1
453	comp70911_c1	AT4G15180	165	187	0.882352941	BLAT	1
454	comp70911_c0	AT1G67370	236	267	0.883895131	BLAT	1
455	comp75675_c0	AT1G79070	470	520	0.903846154	BLAT	1
456	comp71685_c0	AT5G60460	338	372	0.908602151	BLAT	1
457	comp82042_c0	AT5G58300	1751	1871	0.935863175	BLAT	9
458	comp75621_c0	AT2G01029	115	144	0.798611111	BLAT	1
459	comp84559_c0	AT1G61100	2466	2650	0.930566038	BLAT	1
460	comp78886_c1	AT3G01513	489	589	0.830220713	BLAT	0
461	comp87341_c0	AT1G36330	1338	1938	0.690402477	BLAT	1
462	comp77022_c0	AT2G14843	324	393	0.824427481	BLAT	1
463	comp82531_c0	AT5G40740	2378	2500	0.9512	BLAT	1
464	comp68954_c3	AT3G47040	41	46	0.891304348	BLAT	1
465	comp87198_c0	AT4G38760	5613	5972	0.939886135	BLAT	1
466	comp79727_c0	AT5G02910	1337	1480	0.903378378	BLAT	0
467	comp68954_c0	AT3G47040	199	213	0.9342723	BLAT	9
468	comp82304_c0	AT1G72010	1340	1467	0.913428766	BLAT	9
469	comp60258_c0	AT5G03345	522	557	0.937163375	BLAT	0
470	comp63305_c0	AT1G70580	46	48	0.958333333	BLAT	1
471	comp61445_c1	AT5G23120	83	90	0.922222222	BLAT	1
472	comp2927033_c0	AT2G01280	153	193	0.792746114	BLAT	9
473	comp84829_c0	AT4G35850	1488	1619	0.919085855	BLAT	0
474	comp70999_c0	AT5G44110	931	1001	0.93006993	BLAT	0
475	comp72839_c0	AT3G47640	967	1060	0.912264151	BLAT	1
476	comp3788176_c0	AT5G36125	163	219	0.744292237	BLAT	1
477	comp2384086_c0	AT5G07215	119	159	0.748427673	BLAT	1
478	comp82639_c0	AT1G45231	1368	1500	0.912	BLAT	1
479	comp10958_c0	AT3G63380	354	375	0.944	BLAT	0
480	comp78832_c0	AT2G20420	1317	1377	0.956427015	BLAT	1
481	comp78206_c0	AT1G44890	444	505	0.879207921	BLAT	0
482	comp80714_c0	AT3G20015	218	242	0.900826446	BLAT	1
483	comp15142_c0	AT5G38710	82	95	0.863157895	BLAT	1
484	comp87067_c0	AT5G18400	1068	1137	0.939313984	BLAT	0
485	comp71725_c0	AT4G00930	247	283	0.872791519	BLAT	1
486	comp71519_c2	AT1G24280	199	211	0.943127962	BLAT	0
487	comp71519_c0	AT1G24280	365	387	0.943152455	BLAT	0
488	comp71519_c1	AT1G24280	313	354	0.884180791	BLAT	0
489	comp61374_c0	AT2G19680	191	206	0.927184466	BLAT	9
490	comp61374_c1	AT2G19680	339	377	0.899204244	BLAT	9
491	comp53688_c0	AT1G01695	224	250	0.896	BLAT	1
492	comp86048_c0	AT3G05720	1478	1565	0.944408946	BLAT	1
493	comp79337_c0	AT5G51410	1367	1473	0.928038018	BLAT	1
494	comp66909_c0	AT5G47080	356	390	0.912820513	BLAT	1
495	comp75889_c0	AT1G35320	49	63	0.777777778	BLAT	1
496	comp81254_c0	AT4G08220	700	815	0.858895706	BLAT	1
497	comp68608_c0	AT4G09550	289	315	0.917460317	BLAT	0
498	comp85142_c0	AT1G16680	1936	2071	0.934814099	BLAT	1
499	comp62131_c0	AT3G23280	174	204	0.852941176	BLAT	0
500	comp73519_c0	AT2G38152	960	1045	0.918660287	BLAT	9
501	comp86321_c0	AT5G42940	2283	2433	0.938347719	BLAT	0
502	comp78202_c0	AT5G04770	1667	1806	0.92303433	BLAT	1
503	comp68508_c0	AT2G44480	727	787	0.923761118	BLAT	0
504	comp61896_c0	AT2G07150	118	173	0.682080925	BLAT	1
505	comp71349_c0	AT5G04970	1025	1119	0.915996425	BLAT	1
506	comp77026_c0	AT5G45660	901	990	0.91010101	BLAT	1
507	comp81460_c0	AT5G47550	337	390	0.864102564	BLAT	0
508	comp81460_c1	AT1G14380	850	919	0.92491839	BLAT	0
509	comp81460_c2	AT1G14380	383	416	0.920673077	BLAT	0
510	comp85146_c0	AT2G03890	644	704	0.914772727	BLAT	0
511	comp76214_c0	AT5G61550	1179	1276	0.923981191	BLAT	1
512	comp62135_c0	AT1G80300	426	457	0.932166302	BLAT	0
513	comp87291_c0	AT5G02850	1454	1549	0.93867011	BLAT	9
514	comp59206_c1	AT1G19450	233	245	0.951020408	BLAT	9
515	comp59206_c0	AT1G19450	158	170	0.929411765	BLAT	9
516	comp84825_c0	AT3G01930	1840	1944	0.946502058	BLAT	1
517	comp194924_c0	AT4G36060	92	111	0.828828829	BLAT	1
518	comp680372_c0	ATMG00020	89	123	0.723577236	BLAT	1
519	comp33749_c0	AT1G58410	48	54	0.888888889	BLAT	1
520	comp73286_c0	AT3G41768	144	161	0.894409938	BLAT	7
521	comp73286_c0	AT2G01010	144	161	0.894409938	BLAT	7
522	comp54890_c0	AT3G08943	189	217	0.870967742	BLAT	1
523	comp73782_c0	AT1G04600	754	821	0.918392205	BLAT	1
524	comp75314_c3	AT5G02560	300	324	0.925925926	BLAT	0
525	comp75314_c2	AT5G16040	492	522	0.942528736	BLAT	0
526	comp75314_c1	AT5G02560	186	197	0.944162437	BLAT	0
527	comp75314_c0	AT5G16040	352	371	0.948787062	BLAT	0
528	comp83057_c0	AT1G56345	1202	1335	0.900374532	BLAT	0
529	comp67189_c0	AT1G75750	475	528	0.899621212	BLAT	0
530	comp43122_c0	AT5G28495	51	60	0.85	BLAT	1
531	comp77721_c0	AT3G20380	93	108	0.861111111	BLAT	9
532	comp82762_c0	AT5G22120	1244	1349	0.922164566	BLAT	9
533	comp31349_c0	AT1G63210	231	245	0.942857143	BLAT	1
534	comp83427_c0	AT4G30993	1267	1402	0.903708987	BLAT	0
535	comp59476_c0	AT1G58889	212	306	0.692810458	BLAT	7
536	comp59476_c0	AT1G59265	212	306	0.692810458	BLAT	7
537	comp84821_c0	AT5G19340	523	556	0.940647482	BLAT	0
538	comp84821_c1	AT5G19340	334	372	0.897849462	BLAT	0
539	comp62145_c1	AT4G22930	73	90	0.811111111	BLAT	9
540	comp62145_c0	AT4G22930	210	233	0.901287554	BLAT	1
541	comp78195_c1	AT1G30820	472	515	0.916504854	BLAT	0
542	comp87131_c1	AT3G55020	2112	2309	0.91468168	BLAT	1
543	comp71191_c0	AT2G44850	149	157	0.949044586	BLAT	1
544	comp78195_c0	AT1G30820	1144	1214	0.942339374	BLAT	0
545	comp57368_c0	AT3G10300	124	142	0.873239437	BLAT	1
546	comp86325_c0	AT1G48740	1176	1372	0.857142857	BLAT	1
547	comp64756_c0	AT2G26200	47	48	0.979166667	BLAT	1
548	comp77674_c0	AT4G13730	1414	1527	0.92599869	BLAT	1
549	comp79322_c1	AT2G29950	442	511	0.864970646	BLAT	0
550	comp70337_c0	AT3G52740	491	524	0.937022901	BLAT	0
551	comp80679_c0	AT3G18500	1250	1367	0.914411119	BLAT	1
552	comp83523_c0	AT2G01970	1977	2089	0.946385831	BLAT	0
553	comp69723_c0	AT5G13410	848	910	0.931868132	BLAT	0
554	comp74238_c0	AT1G45110	1072	1154	0.928942808	BLAT	0
555	comp1090835_c0	AT3G49610	78	87	0.896551724	BLAT	0
556	comp49_c0	AT5G59370	299	322	0.928571429	BLAT	1
557	comp84753_c0	AT3G27330	1610	1748	0.921052632	BLAT	9
558	comp70767_c0	AT5G58250	774	817	0.947368421	BLAT	0
559	comp96167_c0	AT5G06420	37	37	1	BLAT	7
560	comp96167_c0	AT1G01350	37	37	1	BLAT	7
561	comp14159_c0	AT1G75530	171	199	0.859296482	BLAT	1
562	comp72867_c1	AT4G40010	204	213	0.957746479	BLAT	1
563	comp72867_c0	AT4G40010	777	813	0.955719557	BLAT	1
564	comp83163_c0	AT1G17980	2138	2296	0.931184669	BLAT	0
565	comp79555_c0	AT3G44190	1309	1414	0.925742574	BLAT	0
566	comp68722_c0	AT3G60600	303	327	0.926605505	BLAT	1
567	comp69090_c0	AT5G09430	885	936	0.945512821	BLAT	1
568	comp82656_c0	AT3G13965	368	415	0.886746988	BLAT	1
569	comp82656_c1	AT5G66800	625	668	0.935628743	BLAT	1
570	comp84721_c0	AT1G48920	63	81	0.777777778	BLAT	1
571	comp28977_c0	AT5G42080	66	72	0.916666667	BLAT	1
572	comp645632_c0	AT2G29410	469	508	0.923228346	BLAT	0
573	comp40018_c0	AT3G18235	90	117	0.769230769	BLAT	1
574	comp300508_c0	AT1G24430	297	328	0.905487805	BLAT	0
575	comp83527_c0	AT3G06830	1913	2076	0.921483622	BLAT	0
576	comp79068_c0	AT4G32760	2184	2319	0.941785252	BLAT	1
577	comp81457_c0	AT5G48060	363	392	0.926020408	BLAT	1
578	comp81457_c1	AT5G48060	1036	1091	0.949587534	BLAT	1
579	comp77301_c0	AT4G19185	1251	1340	0.93358209	BLAT	9
580	comp73786_c2	AT3G45440	276	302	0.913907285	BLAT	9
581	comp81149_c0	AT2G27240	1344	1435	0.936585366	BLAT	1
582	comp73786_c0	AT3G45440	374	406	0.921182266	BLAT	1
583	comp65922_c0	AT1G21050	725	812	0.892857143	BLAT	0
584	comp78715_c0	AT5G45910	1076	1186	0.907251265	BLAT	0
585	comp75318_c1	AT2G43760	40	45	0.888888889	BLAT	1
586	comp75318_c0	AT2G34980	848	912	0.929824561	BLAT	1
587	comp85002_c0	AT2G40930	3022	3202	0.943785134	BLAT	1
588	comp4202_c0	AT2G03530	199	216	0.921296296	BLAT	1
589	comp4202_c1	AT2G03530	326	349	0.934097421	BLAT	1
590	comp83053_c0	AT3G55630	1430	1545	0.925566343	BLAT	9
591	comp78285_c2	AT4G17710	220	251	0.876494024	BLAT	1
592	comp78285_c1	AT4G17710	1335	1485	0.898989899	BLAT	1
593	comp84938_c0	AT1G55325	4252	4502	0.944469125	BLAT	1
594	comp82479_c0	AT5G64860	1748	1839	0.950516585	BLAT	0
595	comp2817527_c0	AT5G44220	73	85	0.858823529	BLAT	1
596	comp79107_c1	AT3G25890	831	919	0.904243743	BLAT	0
597	comp79107_c0	AT3G25890	860	923	0.931744312	BLAT	0
598	comp21074_c0	AT5G56530	94	98	0.959183673	BLAT	1
599	comp83423_c0	AT1G07745	945	1072	0.881529851	BLAT	1
600	comp81114_c0	AT5G11100	1386	1465	0.946075085	BLAT	1
601	comp45386_c0	AT2G35060	107	109	0.981651376	BLAT	1
602	comp83042_c0	AT2G43235	119	146	0.815068493	BLAT	1
603	comp83042_c1	AT2G43235	1245	1352	0.920857988	BLAT	1
604	comp71195_c0	AT5G11450	928	989	0.938321537	BLAT	1
605	comp63596_c0	AT3G56090	960	1042	0.921305182	BLAT	1
606	comp912_c0	AT2G01060	212	227	0.933920705	BLAT	1
607	comp59846_c0	AT2G44950	45	46	0.97826087	BLAT	1
608	comp86960_c0	AT2G48120	671	715	0.938461538	BLAT	0
609	comp86960_c1	AT4G38120	2225	2340	0.950854701	BLAT	9
610	comp57819_c0	AT5G62530	213	250	0.852	BLAT	0
611	comp86787_c0	AT1G10320	2054	2223	0.923976608	BLAT	9
612	comp84597_c0	AT1G58220	2182	2397	0.910304547	BLAT	0
613	comp80765_c0	AT1G03220	1285	1405	0.914590747	BLAT	1
614	comp83517_c0	AT5G43130	2423	2560	0.946484375	BLAT	1
615	comp76916_c0	AT2G02720	433	472	0.917372881	BLAT	0
616	comp76916_c1	AT2G02720	230	248	0.927419355	BLAT	1
617	comp22607_c0	AT5G54225	55	66	0.833333333	BLAT	1
618	comp876595_c0	AT3G29738	72	99	0.727272727	BLAT	9
619	comp83167_c0	AT3G08880	806	888	0.907657658	BLAT	9
620	comp83167_c1	AT3G08890	371	386	0.961139896	BLAT	0
621	comp46172_c0	AT4G01390	166	196	0.846938776	BLAT	9
622	comp67569_c0	AT3G02520	166	173	0.959537572	BLAT	1
623	comp67569_c1	AT3G02520	848	888	0.954954955	BLAT	1
624	comp80321_c0	AT4G25600	859	944	0.909957627	BLAT	1
625	comp79559_c0	AT3G23160	1720	1874	0.917822839	BLAT	1
626	comp67902_c0	AT2G29140	120	128	0.9375	BLAT	1
627	comp42515_c0	AT4G38825	171	187	0.914438503	BLAT	11
628	comp42515_c0	AT4G38820	171	187	0.914438503	BLAT	11
629	comp80635_c0	AT3G52670	830	957	0.867293626	BLAT	0
630	comp82067_c0	AT5G48830	1628	1778	0.915635546	BLAT	1
631	comp82882_c0	AT2G13840	1261	1366	0.923133236	BLAT	9
632	comp57360_c0	AT4G38190	232	251	0.924302789	BLAT	1
633	comp84203_c0	AT2G22790	825	935	0.882352941	BLAT	1
634	comp575799_c0	AT4G13442	59	87	0.67816092	BLAT	9
635	comp81280_c0	AT5G65280	1308	1414	0.925035361	BLAT	0
636	comp117049_c0	AT1G58420	70	76	0.921052632	BLAT	1
637	comp79954_c0	AT1G17410	635	704	0.901988636	BLAT	0
638	comp80989_c0	AT2G40990	173	191	0.905759162	BLAT	0
639	comp79988_c0	AT2G03870	440	502	0.876494024	BLAT	0
640	comp85395_c1	AT1G69070	1397	1483	0.94200944	BLAT	1
641	comp85395_c0	AT1G10120	1468	1585	0.926182965	BLAT	0
642	comp85395_c2	AT1G69060	1130	1231	0.917952884	BLAT	1
643	comp75929_c0	AT1G71380	1490	1619	0.920321186	BLAT	0
644	comp63229_c0	AT1G14820	898	953	0.942287513	BLAT	0
645	comp29962_c0	AT5G09510	46	46	1	BLAT	1
646	comp22385_c0	AT5G02400	290	321	0.903426791	BLAT	1
647	comp69066_c0	AT3G57160	316	351	0.9002849	BLAT	0
648	comp51992_c0	AT1G50310	361	383	0.942558747	BLAT	1
649	comp67906_c0	AT5G02430	709	764	0.928010471	BLAT	1
650	comp85652_c0	AT5G04510	1733	1869	0.927233815	BLAT	9
651	comp86224_c0	AT1G70330	1431	1534	0.93285528	BLAT	9
652	comp86622_c0	AT5G60370	1350	1464	0.922131148	BLAT	9
653	comp79103_c0	AT3G47470	1064	1145	0.929257642	BLAT	1
654	comp72166_c1	AT4G27010	275	305	0.901639344	BLAT	1
655	comp72166_c0	AT4G27010	545	590	0.923728814	BLAT	1
656	comp81110_c0	AT2G19390	1102	1186	0.929173693	BLAT	9
657	comp73856_c0	AT1G50140	616	653	0.943338438	BLAT	1
658	comp83046_c0	AT5G39785	1560	1678	0.929678188	BLAT	1
659	comp75133_c0	AT3G13772	1516	1579	0.96010133	BLAT	1
660	comp75133_c1	AT3G13772	491	515	0.953398058	BLAT	1
661	comp85391_c1	AT1G68920	1792	1907	0.939695857	BLAT	0
662	comp81870_c0	AT4G00480	1607	1725	0.931594203	BLAT	1
663	comp85391_c3	AT5G35160	2089	2211	0.944821348	BLAT	1
664	comp85391_c2	AT4G16210	928	990	0.937373737	BLAT	0
665	comp85445_c1	AT1G57650	247	277	0.891696751	BLAT	1
666	comp85391_c4	AT2G41905	225	249	0.903614458	BLAT	1
667	comp81208_c0	AT2G35615	1219	1344	0.906994048	BLAT	0
668	comp57054_c0	AT4G06594	163	213	0.765258216	BLAT	1
669	comp79871_c0	AT2G28350	2022	2163	0.93481276	BLAT	1
670	comp80971_c0	AT4G26455	1459	1601	0.911305434	BLAT	9
671	comp55629_c0	AT3G15020	272	293	0.928327645	BLAT	0
672	comp76912_c0	AT4G27030	256	284	0.901408451	BLAT	9
673	comp21115_c0	AT3G46700	139	159	0.874213836	BLAT	0
674	comp59853_c0	AT3G15430	71	89	0.797752809	BLAT	1
675	comp80752_c0	AT1G77060	962	1035	0.929468599	BLAT	1
676	comp82063_c0	AT2G22830	1150	1256	0.915605096	BLAT	1
677	comp77308_c0	AT4G27590	529	559	0.946332737	BLAT	1
678	comp77308_c1	AT4G27595	680	763	0.891218873	BLAT	9
679	comp63431_c0	AT4G13100	134	136	0.985294118	BLAT	1
680	comp85106_c1	AT1G24420	767	853	0.899179367	BLAT	1
681	comp86968_c0	AT1G08060	479	539	0.888682746	BLAT	1
682	comp86968_c1	AT1G08060	4723	5254	0.898934145	BLAT	1
683	comp77832_c0	AT5G19320	1704	1842	0.925081433	BLAT	1
684	comp82756_c0	AT5G38830	1623	1778	0.912823397	BLAT	0
685	comp81284_c0	AT1G27840	1366	1442	0.947295423	BLAT	0
686	comp81370_c0	AT1G24130	1126	1245	0.904417671	BLAT	1
687	comp79519_c0	AT1G52030	339	432	0.784722222	BLAT	0
688	comp1145837_c0	AT4G34320	222	239	0.928870293	BLAT	0
689	comp75905_c0	AT3G29385	561	648	0.865740741	BLAT	1
690	comp940699_c0	AT1G36620	84	120	0.7	BLAT	1
691	comp85163_c0	AT3G01360	1602	1743	0.919104991	BLAT	9
692	comp66793_c0	AT4G38410	243	265	0.916981132	BLAT	0
693	comp31826_c0	AT3G42233	55	72	0.763888889	BLAT	1
694	comp79825_c1	AT3G27000	1276	1355	0.941697417	BLAT	1
695	comp87478_c0	AT4G15730	2188	2395	0.913569937	BLAT	0
696	comp76142_c0	AT3G07930	53	55	0.963636364	BLAT	1
697	comp86220_c0	AT5G19220	1627	1717	0.947582994	BLAT	0
698	comp69953_c0	AT3G24830	45	45	1	BLAT	1
699	comp72162_c0	AT1G12080	511	587	0.870528109	BLAT	1
700	comp69547_c0	AT1G11125	423	458	0.923580786	BLAT	9
701	comp69547_c1	AT1G11125	386	427	0.903981265	BLAT	1
702	comp81288_c0	AT3G09720	1676	1769	0.947427925	BLAT	0
703	comp65424_c0	AT5G08020	653	688	0.949127907	BLAT	1
704	comp65424_c1	AT5G08020	48	49	0.979591837	BLAT	1
705	comp55961_c0	AT1G77810	40	48	0.833333333	BLAT	1
706	comp73667_c0	AT5G38560	41	46	0.891304348	BLAT	1
707	comp13861_c0	AT3G02645	213	229	0.930131004	BLAT	0
708	comp13861_c1	AT3G02645	225	237	0.949367089	BLAT	0
709	comp78753_c0	AT1G63350	278	328	0.847560976	BLAT	0
710	comp65480_c0	AT3G35003	74	102	0.725490196	BLAT	9
711	comp82662_c0	AT3G56920	1181	1295	0.911969112	BLAT	0
712	comp82781_c0	AT1G67870	595	691	0.861070912	BLAT	0
713	comp74524_c0	AT5G46050	1086	1175	0.924255319	BLAT	1
714	comp13070_c0	AT2G05280	51	60	0.85	BLAT	1
715	comp86809_c0	AT1G17200	652	722	0.903047091	BLAT	0
716	comp86809_c1	AT1G17210	3007	3186	0.943816698	BLAT	1
717	comp72494_c0	AT5G49800	820	891	0.920314254	BLAT	0
718	comp77776_c0	AT5G02990	708	817	0.866585067	BLAT	0
719	comp78723_c0	AT3G49430	234	249	0.939759036	BLAT	1
720	comp56270_c0	AT4G15000	55	63	0.873015873	BLAT	1
721	comp76340_c0	AT2G41610	656	716	0.916201117	BLAT	0
722	comp80756_c0	AT3G15730	2549	2699	0.944423861	BLAT	1
723	comp44743_c0	AT2G27600	398	456	0.872807018	BLAT	1
724	comp21082_c0	AT1G76120	56	60	0.933333333	BLAT	1
725	comp79633_c1	AT2G27050	1814	2024	0.896245059	BLAT	9
726	comp79633_c0	AT3G20770	559	591	0.945854484	BLAT	0
727	comp86722_c0	AT1G29720	1916	2244	0.853832442	BLAT	0
728	comp74520_c0	AT2G16030	865	959	0.90198123	BLAT	0
729	comp27250_c0	AT2G32645	132	157	0.840764331	BLAT	1
730	comp86474_c0	AT2G37840	2408	2549	0.94468419	BLAT	9
731	comp70744_c0	AT2G38150	200	218	0.917431193	BLAT	9
732	comp62019_c1	AT4G28290	322	356	0.904494382	BLAT	0
733	comp86805_c0	AT4G13990	1170	1266	0.924170616	BLAT	1
734	comp85167_c0	AT1G26810	2110	2250	0.937777778	BLAT	1
735	comp79484_c0	AT1G65280	1450	1552	0.934278351	BLAT	1
736	comp8701_c0	AT5G11250	79	99	0.797979798	BLAT	1
737	comp81183_c0	AT4G30850	1296	1382	0.937771346	BLAT	9
738	comp79821_c0	AT5G15170	1746	1871	0.933190807	BLAT	1
739	comp82743_c1	AT5G53080	1643	1781	0.922515441	BLAT	0
740	comp82635_c0	AT3G10180	3608	3819	0.944749935	BLAT	1
741	comp31835_c0	AT5G54203	324	448	0.723214286	BLAT	7
742	comp31835_c0	AT4G22040	324	448	0.723214286	BLAT	7
743	comp79214_c0	AT1G47830	479	506	0.946640316	BLAT	0
744	comp78313_c0	AT2G22470	568	604	0.940397351	BLAT	1
745	comp952093_c0	AT1G66950	392	440	0.890909091	BLAT	1
746	comp9280_c0	AT5G19610	209	230	0.908695652	BLAT	1
747	comp44538_c0	AT4G24265	455	498	0.913654618	BLAT	0
748	comp81796_c0	AT5G17150	547	613	0.89233279	BLAT	9
749	comp64229_c0	AT1G58340	619	654	0.94648318	BLAT	1
750	comp3047332_c0	AT5G29015	109	150	0.726666667	BLAT	1
751	comp71548_c0	AT3G01070	550	603	0.912106136	BLAT	0
752	comp1807224_c0	AT4G38420	248	256	0.96875	BLAT	1
753	comp67489_c0	AT1G64355	745	823	0.905224787	BLAT	9
754	comp10764_c0	AT5G39650	137	156	0.878205128	BLAT	1
755	comp69443_c0	AT1G35160	48	54	0.888888889	BLAT	1
756	comp78296_c0	AT4G33790	830	886	0.936794582	BLAT	0
757	comp82955_c0	AT3G23410	2084	2304	0.904513889	BLAT	0
758	comp86760_c0	AT5G20320	4602	4899	0.939375383	BLAT	1
759	comp70817_c0	AT5G24230	1046	1130	0.925663717	BLAT	0
760	comp54871_c0	AT1G51540	40	46	0.869565217	BLAT	1
761	comp85050_c0	AT1G04860	3036	3280	0.925609756	BLAT	1
762	comp71904_c0	AT3G21175	122	131	0.93129771	BLAT	1
763	comp76344_c0	AT2G07825	198	198	1	BLAT	1
764	comp73672_c0	AT3G18670	599	655	0.914503817	BLAT	1
765	comp76751_c0	AT1G07080	44	44	1	BLAT	1
766	comp71544_c0	AT3G58100	710	764	0.929319372	BLAT	0
767	comp67485_c0	AT3G19350	252	298	0.845637584	BLAT	0
768	comp69234_c0	AT4G37850	458	495	0.925252525	BLAT	1
769	comp75801_c0	AT3G03200	1349	1440	0.936805556	BLAT	0
770	comp49534_c0	AT2G18050	193	216	0.893518519	BLAT	1
771	comp79637_c0	AT4G28690	907	1043	0.869606903	BLAT	0
772	comp75778_c1	AT1G28580	1069	1263	0.846397466	BLAT	0
773	comp83687_c0	AT5G12150	2649	2830	0.936042403	BLAT	9
774	comp80776_c0	AT2G26550	1036	1139	0.909569798	BLAT	1
775	comp69642_c0	AT2G34810	1535	1661	0.924142083	BLAT	0
776	comp86801_c0	AT3G40640	60	90	0.666666667	BLAT	7
777	comp86801_c0	AT2G06560	60	90	0.666666667	BLAT	7
778	comp64789_c1	AT5G04340	179	197	0.908629442	BLAT	1
779	comp75066_c1	AT3G12780	748	792	0.944444444	BLAT	0
780	comp75066_c0	AT3G12780	753	784	0.960459184	BLAT	0
781	comp67475_c0	AT3G13520	299	318	0.940251572	BLAT	1
782	comp83331_c0	AT5G19670	1861	2049	0.908247926	BLAT	9
783	comp59800_c0	AT2G38380	309	349	0.885386819	BLAT	1
784	comp89879_c0	AT1G21750	108	118	0.915254237	BLAT	1
785	comp72233_c0	AT3G48890	831	892	0.93161435	BLAT	0
786	comp2942354_c0	AT1G10460	144	158	0.911392405	BLAT	0
787	comp65365_c0	AT2G36610	485	526	0.922053232	BLAT	1
788	comp86204_c0	AT5G21040	1769	1901	0.930562862	BLAT	0
789	comp84864_c0	AT1G16800	2266	2425	0.93443299	BLAT	1
790	comp87318_c0	AT1G17550	336	362	0.928176796	BLAT	1
791	comp87318_c1	AT5G61140	6187	6427	0.962657539	BLAT	1
792	comp611899_c0	AT3G05490	106	129	0.821705426	BLAT	0
793	comp83015_c2	AT3G11600	272	293	0.928327645	BLAT	1
794	comp83015_c0	AT2G17370	1825	1950	0.935897436	BLAT	0
795	comp83015_c1	AT3G11600	265	280	0.946428571	BLAT	1
796	comp67923_c0	AT4G15920	428	456	0.938596491	BLAT	1
797	comp83807_c0	AT1G45248	204	239	0.853556485	BLAT	1
798	comp49237_c0	AT4G17250	205	215	0.953488372	BLAT	0
799	comp43936_c0	AT3G07020	145	160	0.90625	BLAT	1
800	comp74819_c0	AT4G33410	1275	1359	0.938189845	BLAT	0
801	comp84447_c0	AT3G28345	183	201	0.910447761	BLAT	1
802	comp84447_c1	AT3G28345	3221	3533	0.911689782	BLAT	1
803	comp41833_c0	AT1G77090	57	70	0.814285714	BLAT	1
804	comp43069_c0	AT2G05730	65	67	0.970149254	BLAT	1
805	comp84291_c0	AT5G15720	1175	1247	0.942261427	BLAT	1
806	comp68354_c0	AT4G14096	32	34	0.941176471	BLAT	1
807	comp69762_c0	AT2G04700	594	641	0.926677067	BLAT	1
808	comp81899_c0	AT3G53110	1592	1719	0.926119837	BLAT	0
809	comp87314_c0	AT5G51980	1512	1611	0.938547486	BLAT	9
810	comp81227_c0	AT2G47020	1564	1685	0.928189911	BLAT	0
811	comp63008_c0	AT3G03080	327	353	0.926345609	BLAT	9
812	comp83019_c0	AT5G58800	749	804	0.93159204	BLAT	9
813	comp86274_c0	AT5G57250	3170	3488	0.908830275	BLAT	0
814	comp87267_c0	AT5G27100	2545	2795	0.910554562	BLAT	1
815	comp82481_c0	AT2G17250	1723	1840	0.936413043	BLAT	0
816	comp73773_c0	AT1G30935	136	156	0.871794872	BLAT	1
817	comp2099409_c0	AT5G06010	138	164	0.841463415	BLAT	0
818	comp77522_c0	AT1G32500	1409	1550	0.909032258	BLAT	0
819	comp65232_c0	AT1G08470	44	45	0.977777778	BLAT	1
820	comp83468_c0	AT1G35625	333	417	0.798561151	BLAT	1
821	comp79018_c0	AT3G04610	1836	1946	0.943473792	BLAT	0
822	comp62680_c0	AT5G53742	165	189	0.873015873	BLAT	1
823	comp79736_c1	AT1G05370	947	997	0.949849549	BLAT	1
824	comp71810_c0	AT4G09350	699	777	0.8996139	BLAT	1
825	comp76759_c0	AT1G17830	808	892	0.905829596	BLAT	0
826	comp73084_c0	AT5G14510	975	1058	0.921550095	BLAT	1
827	comp61711_c0	AT3G10985	620	653	0.949464012	BLAT	1
828	comp73058_c0	AT4G06635	61	81	0.75308642	BLAT	9
829	comp73417_c0	AT1G79430	1306	1359	0.961000736	BLAT	0
830	comp62510_c0	AT4G00753	601	664	0.905120482	BLAT	1
831	comp86200_c0	AT3G12340	1543	1661	0.928958459	BLAT	1
832	comp68236_c0	AT2G07785	153	153	1	BLAT	1
833	comp85500_c0	AT1G72150	1793	1965	0.912468193	BLAT	9
834	comp77526_c0	AT5G13060	2130	2284	0.932574431	BLAT	1
835	comp78217_c0	AT2G41020	1361	1487	0.915265636	BLAT	1
836	comp79014_c1	AT2G25830	1110	1169	0.949529512	BLAT	0
837	comp56144_c0	AT3G18670	288	318	0.905660377	BLAT	1
838	comp71661_c0	AT1G72130	257	281	0.914590747	BLAT	1
839	comp71661_c1	AT1G72130	1227	1335	0.919101124	BLAT	0
840	comp63146_c0	AT1G54380	259	301	0.860465116	BLAT	1
841	comp45499_c0	AT2G44090	121	140	0.864285714	BLAT	1
842	comp51409_c0	AT3G04110	334	368	0.907608696	BLAT	1
843	comp79663_c0	AT2G01500	1075	1186	0.906408094	BLAT	1
844	comp82337_c0	AT3G07270	1704	1827	0.932676519	BLAT	0
845	comp62187_c0	AT5G66880	230	241	0.954356846	BLAT	1
846	comp84443_c0	AT1G56460	1602	1713	0.935201401	BLAT	1
847	comp80202_c0	AT3G42860	1117	1222	0.914075286	BLAT	1
848	comp34517_c0	AT5G28500	56	60	0.933333333	BLAT	1
849	comp81523_c0	AT1G07850	843	900	0.936666667	BLAT	1
850	comp78843_c0	AT2G40190	1463	1561	0.937219731	BLAT	1
851	comp73301_c1	AT5G12870	346	361	0.958448753	BLAT	1
852	comp78133_c0	AT5G15640	1328	1429	0.929321204	BLAT	1
853	comp26697_c0	AT1G36240	95	141	0.673758865	BLAT	1
854	comp391_c0	AT2G20460	173	232	0.745689655	BLAT	1
855	comp81642_c2	AT1G04470	609	667	0.913043478	BLAT	9
856	comp81642_c0	AT1G04470	636	700	0.908571429	BLAT	1
857	comp81642_c1	AT1G04470	1006	1083	0.9289012	BLAT	9
858	comp28832_c0	AT1G67780	149	184	0.809782609	BLAT	1
859	comp55035_c0	AT4G39460	46	46	1	BLAT	1
860	comp86192_c1	AT1G47890	619	691	0.895803184	BLAT	1
861	comp86192_c0	AT1G47885	47	51	0.921568627	BLAT	1
862	comp85674_c0	AT1G15520	2928	3095	0.946042003	BLAT	1
863	comp65734_c0	AT1G68480	44	44	1	BLAT	1
864	comp74811_c0	AT1G19180	495	533	0.928705441	BLAT	0
865	comp74008_c0	AT1G09645	539	584	0.922945205	BLAT	0
866	comp80206_c0	AT4G11060	828	903	0.916943522	BLAT	1
867	comp12334_c0	AT5G41550	178	211	0.843601896	BLAT	1
868	comp78700_c0	AT2G26650	1637	1737	0.942429476	BLAT	0
869	comp69410_c0	AT4G10810	388	423	0.917257683	BLAT	1
870	comp74325_c0	AT5G63000	707	771	0.916990921	BLAT	1
871	comp78227_c0	AT1G76160	1676	1805	0.928531856	BLAT	0
872	comp82551_c0	AT1G16260	1775	1894	0.937170011	BLAT	9
873	comp17484_c0	AT1G55730	95	108	0.87962963	BLAT	1
874	comp64577_c0	AT5G46400	110	131	0.839694656	BLAT	1
875	comp64577_c1	AT5G46400	142	178	0.797752809	BLAT	1
876	comp79958_c0	AT5G24760	1116	1184	0.942567568	BLAT	0
877	comp81891_c0	AT4G35790	2707	2925	0.925470085	BLAT	0
878	comp71633_c0	AT5G10520	366	394	0.92893401	BLAT	1
879	comp85805_c0	AT2G45620	2107	2302	0.915291051	BLAT	1
880	comp73413_c0	AT3G04290	46	47	0.978723404	BLAT	1
881	comp68078_c0	AT3G02420	1199	1240	0.966935484	BLAT	0
882	comp25645_c0	AT1G14070	220	266	0.827067669	BLAT	1
883	comp73355_c0	AT5G12250	567	592	0.95777027	BLAT	1
884	comp73355_c1	AT5G12250	654	714	0.915966387	BLAT	1
885	comp77090_c0	AT1G76410	652	733	0.889495225	BLAT	1
886	comp38616_c0	AT1G68330	197	236	0.834745763	BLAT	1
887	comp76390_c0	AT4G31990	1597	1726	0.925260718	BLAT	0
888	comp15804_c0	AT3G01810	133	136	0.977941176	BLAT	1
889	comp71012_c0	AT1G70770	289	353	0.818696884	BLAT	0
890	comp62010_c0	AT2G38920	668	732	0.912568306	BLAT	0
891	comp70775_c0	AT5G57440	953	1038	0.918111753	BLAT	1
892	comp79010_c0	AT5G51910	776	853	0.909730363	BLAT	0
893	comp76564_c0	AT1G53720	1427	1526	0.935124509	BLAT	1
894	comp68951_c0	AT3G13310	535	589	0.908319185	BLAT	0
895	comp77911_c0	AT5G57930	1345	1433	0.93859037	BLAT	1
896	comp80475_c0	AT2G40200	686	752	0.912234043	BLAT	0
897	comp1200585_c0	AT1G60020	220	297	0.740740741	BLAT	1
898	comp55315_c0	AT2G14720	43	48	0.895833333	BLAT	1
899	comp61838_c0	AT4G31920	379	398	0.952261307	BLAT	0
900	comp37451_c0	AT3G12143	135	159	0.849056604	BLAT	1
901	comp1616218_c0	AT2G18300	210	224	0.9375	BLAT	0
902	comp59282_c0	AT5G60030	63	72	0.875	BLAT	1
903	comp54023_c1	AT4G34060	151	174	0.867816092	BLAT	0
904	comp54023_c0	AT4G34060	270	310	0.870967742	BLAT	0
905	comp80981_c0	AT4G24120	2188	2307	0.948417859	BLAT	1
906	comp66882_c1	AT5G08560	247	327	0.755351682	BLAT	1
907	comp69850_c0	AT3G51010	778	836	0.93062201	BLAT	0
908	comp71178_c0	AT5G64330	83	87	0.954022989	BLAT	1
909	comp73211_c1	AT1G77500	454	535	0.848598131	BLAT	1
910	comp73211_c0	AT1G77500	173	188	0.920212766	BLAT	1
911	comp81079_c0	AT2G45406	36	39	0.923076923	BLAT	1
912	comp81646_c0	AT1G23900	2585	2708	0.954579025	BLAT	1
913	comp85945_c1	AT3G53410	995	1088	0.914522059	BLAT	0
914	comp86891_c1	AT1G08420	3580	3776	0.94809322	BLAT	0
915	comp75659_c0	AT5G10690	1715	1823	0.940756994	BLAT	0
916	comp76560_c0	AT4G25080	1115	1193	0.934618609	BLAT	0
917	comp9564_c0	AT5G23020	145	162	0.895061728	BLAT	1
918	comp68955_c0	ATCG01180	139	187	0.743315508	BLAT	7
919	comp68955_c0	ATCG00950	139	187	0.743315508	BLAT	7
920	comp83293_c0	ATCG01180	541	677	0.799113737	BLAT	7
921	comp83293_c0	ATCG00950	541	677	0.799113737	BLAT	7
922	comp76318_c1	AT5G65970	1288	1349	0.954781319	BLAT	0
923	comp57527_c0	AT3G44200	48	52	0.923076923	BLAT	1
924	comp79279_c0	AT1G08630	1065	1145	0.930131004	BLAT	0
925	comp73261_c0	AT2G45695	302	327	0.923547401	BLAT	1
926	comp77304_c0	AT3G13740	832	906	0.918322296	BLAT	9
927	comp60518_c1	AT1G32860	53	63	0.841269841	BLAT	1
928	comp87325_c1	AT5G58140	5258	5699	0.922618003	BLAT	9
929	comp59108_c0	AT3G25905	481	531	0.905838041	BLAT	0
930	comp82555_c0	AT5G44290	2257	2410	0.936514523	BLAT	0
931	comp986117_c0	AT2G28580	61	66	0.924242424	BLAT	1
932	comp85801_c0	AT4G28360	908	974	0.932238193	BLAT	9
933	comp77058_c0	AT3G01850	441	494	0.892712551	BLAT	9
934	comp53452_c0	AT3G04490	45	45	1	BLAT	1
935	comp72273_c0	AT4G24770	1045	1143	0.914260717	BLAT	0
936	comp79393_c0	AT5G50420	753	831	0.906137184	BLAT	0
937	comp80342_c0	AT5G40270	1574	1676	0.939140811	BLAT	0
938	comp84585_c0	AT3G17680	1078	1166	0.924528302	BLAT	0
939	comp73351_c0	AT3G23870	365	403	0.905707196	BLAT	1
940	comp76394_c0	AT5G17220	447	477	0.937106918	BLAT	1
941	comp76394_c1	AT5G17220	55	63	0.873015873	BLAT	1
942	comp1376273_c0	AT1G44170	80	89	0.898876404	BLAT	1
943	comp65042_c0	AT1G30220	819	866	0.945727483	BLAT	1
944	comp72772_c0	AT3G47490	353	418	0.844497608	BLAT	1
945	comp76090_c0	AT3G50500	756	797	0.948557089	BLAT	0
946	comp64675_c0	AT3G10580	300	346	0.867052023	BLAT	1
947	comp85681_c3	AT3G03050	3847	4083	0.942199363	BLAT	1
948	comp85681_c2	AT1G02730	55	66	0.833333333	BLAT	1
949	comp5398_c1	AT3G43575	48	57	0.842105263	BLAT	1
950	comp85681_c0	AT1G02730	1735	1868	0.928800857	BLAT	1
951	comp53514_c0	AT1G75620	433	478	0.905857741	BLAT	9
952	comp82801_c0	AT5G12300	1120	1201	0.932556203	BLAT	0
953	comp82801_c1	AT4G02960	1043	1545	0.675080906	BLAT	1
954	comp60199_c0	AT3G09380	301	341	0.882697947	BLAT	0
955	comp59286_c0	AT1G57800	223	258	0.864341085	BLAT	1
956	comp45552_c0	AT2G45290	230	235	0.978723404	BLAT	0
957	comp51563_c0	AT3G02645	211	220	0.959090909	BLAT	0
958	comp60014_c0	AT1G19490	296	331	0.894259819	BLAT	1
959	comp73459_c0	AT5G19855	45	45	1	BLAT	1
960	comp58138_c0	AT3G53520	135	141	0.957446809	BLAT	1
961	comp69854_c0	AT1G60960	684	749	0.913217623	BLAT	1
962	comp43756_c0	AT3G58570	61	63	0.968253968	BLAT	1
963	comp71174_c0	AT4G31430	45	46	0.97826087	BLAT	1
964	comp76398_c0	AT1G72280	1499	1613	0.929324241	BLAT	0
965	comp72776_c0	AT4G38190	850	892	0.952914798	BLAT	1
966	comp72776_c1	AT4G38190	547	584	0.936643836	BLAT	1
967	comp55598_c0	AT3G60780	670	726	0.922865014	BLAT	9
968	comp86036_c0	AT2G17530	1506	1597	0.943018159	BLAT	0
969	comp75554_c0	AT5G51120	888	955	0.929842932	BLAT	0
970	comp73265_c1	AT5G37600	725	768	0.944010417	BLAT	9
971	comp87329_c0	AT2G32400	2843	3036	0.936429513	BLAT	1
972	comp87329_c1	AT1G05230	858	909	0.943894389	BLAT	0
973	comp87329_c2	AT1G05230	663	688	0.963662791	BLAT	0
974	comp68602_c0	AT4G21450	218	239	0.912133891	BLAT	1
975	comp60018_c0	AT3G28850	232	252	0.920634921	BLAT	0
976	comp60018_c1	AT3G28850	237	261	0.908045977	BLAT	0
977	comp76468_c0	AT3G15150	897	968	0.926652893	BLAT	0
978	comp86478_c0	AT1G13750	1702	1868	0.911134904	BLAT	1
979	comp56190_c0	AT5G54690	120	126	0.952380952	BLAT	0
980	comp78668_c0	AT2G19120	237	252	0.94047619	BLAT	1
981	comp78668_c1	AT1G26180	993	1068	0.929775281	BLAT	1
982	comp79443_c0	AT1G35580	1760	1885	0.933687003	BLAT	9
983	comp78027_c0	AT5G67265	153	173	0.884393064	BLAT	1
984	comp75666_c0	AT4G39020	251	267	0.940074906	BLAT	1
985	comp32781_c0	AT2G11235	86	117	0.735042735	BLAT	1
986	comp81166_c0	AT5G64500	1559	1655	0.941993958	BLAT	1
987	comp1638484_c0	AT5G22355	214	236	0.906779661	BLAT	0
988	comp81230_c0	AT5G58980	1049	1147	0.914559721	BLAT	0
989	comp63766_c0	AT3G44060	121	135	0.896296296	BLAT	9
990	comp86424_c0	AT4G02050	1572	1680	0.935714286	BLAT	1
991	comp84841_c0	AT3G24240	307	323	0.950464396	BLAT	1
992	comp84841_c1	AT3G24240	2430	2617	0.928544135	BLAT	1
993	comp62241_c0	AT5G04700	612	673	0.90936107	BLAT	1
994	comp84391_c0	AT4G07960	2126	2323	0.915195867	BLAT	0
995	comp84008_c0	AT4G02600	1641	1766	0.929218573	BLAT	0
996	comp83822_c0	AT2G45460	2755	2970	0.927609428	BLAT	1
997	comp60733_c0	AT4G18360	99	107	0.925233645	BLAT	1
998	comp3749559_c0	AT4G23230	220	242	0.909090909	BLAT	1
999	comp82680_c1	AT5G14850	377	427	0.882903981	BLAT	0
1000	comp1039284_c0	AT5G27905	73	96	0.760416667	BLAT	1
1001	comp57045_c0	AT2G40970	192	219	0.876712329	BLAT	1
1002	comp57045_c1	AT2G40970	115	131	0.877862595	BLAT	1
1003	comp57045_c2	AT2G40970	121	138	0.876811594	BLAT	1
1004	comp76778_c1	AT3G22160	175	195	0.897435897	BLAT	1
1005	comp85531_c1	AT5G66950	1516	1613	0.939863608	BLAT	1
1006	comp85531_c0	AT5G66960	2241	2379	0.941992434	BLAT	1
1007	comp85531_c2	AT5G66950	1182	1258	0.939586645	BLAT	1
1008	comp78919_c0	AT2G47700	1136	1230	0.923577236	BLAT	0
1009	comp75460_c0	AT2G07690	2234	2364	0.94500846	BLAT	1
1010	comp82805_c0	AT2G35490	1229	1328	0.925451807	BLAT	9
1011	comp82389_c0	AT3G06810	2514	2629	0.956257132	BLAT	1
1012	comp72363_c0	AT3G06610	340	370	0.918918919	BLAT	1
1013	comp80484_c1	AT3G61750	691	719	0.961057024	BLAT	1
1014	comp80484_c0	AT3G61750	331	348	0.951149425	BLAT	1
1015	comp84432_c0	AT4G22720	1130	1226	0.921696574	BLAT	1
1016	comp52568_c1	AT5G60120	74	84	0.880952381	BLAT	1
1017	comp84845_c0	AT5G11170	74	102	0.725490196	BLAT	1
1018	comp84845_c1	AT5G11200	1510	1593	0.94789705	BLAT	9
1019	comp55596_c0	AT1G13310	465	525	0.885714286	BLAT	1
1020	comp83826_c0	AT3G28640	1393	1504	0.926196809	BLAT	9
1021	comp58960_c0	AT5G47230	77	96	0.802083333	BLAT	1
1022	comp81337_c0	AT5G58120	203	244	0.831967213	BLAT	1
1023	comp81272_c0	AT4G01690	1671	1767	0.945670628	BLAT	0
1024	comp56570_c0	AT1G25490	113	124	0.911290323	BLAT	1
1025	comp75024_c0	AT5G20840	316	345	0.915942029	BLAT	1
1026	comp79682_c0	AT5G38290	734	794	0.924433249	BLAT	0
1027	comp24188_c0	AT5G57420	245	266	0.921052632	BLAT	1
1028	comp53193_c0	AT3G55700	109	118	0.923728814	BLAT	0
1029	comp81908_c0	AT3G05150	1388	1492	0.930294906	BLAT	1
1030	comp75550_c0	AT1G16445	761	837	0.909199522	BLAT	1
1031	comp1061208_c0	AT2G32660	225	241	0.933609959	BLAT	0
1032	comp61849_c0	AT3G21500	626	672	0.931547619	BLAT	1
1033	comp103515_c0	AT4G13520	54	60	0.9	BLAT	1
1034	comp44452_c0	AT1G64230	627	657	0.9543379	BLAT	0
1035	comp71113_c0	AT3G52580	55	58	0.948275862	BLAT	1
1036	comp52562_c0	AT1G68360	163	178	0.915730337	BLAT	0
1037	comp71113_c1	AT3G11510	210	222	0.945945946	BLAT	1
1038	comp62111_c0	AT2G16560	327	483	0.677018634	BLAT	1
1039	comp80513_c0	AT3G03420	897	955	0.939267016	BLAT	1
1040	comp71472_c0	AT5G23930	403	447	0.901565996	BLAT	9
1041	comp71113_c3	AT3G52580	65	76	0.855263158	BLAT	1
1042	comp63762_c0	AT3G10330	303	342	0.885964912	BLAT	0
1043	comp1452661_c0	AT1G58260	208	229	0.908296943	BLAT	1
1044	comp82241_c0	AT4G27940	1476	1582	0.932996207	BLAT	0
1045	comp80223_c0	AT1G59830	1138	1227	0.927465363	BLAT	1
1046	comp57989_c0	AT5G06100	57	63	0.904761905	BLAT	1
1047	comp63446_c0	AT2G31305	110	129	0.852713178	BLAT	1
1048	comp79084_c0	AT3G50100	344	421	0.817102138	BLAT	0
1049	comp73227_c0	AT3G60690	582	626	0.92971246	BLAT	0
1050	comp63666_c0	AT3G54760	86	107	0.803738318	BLAT	1
1051	comp73436_c0	AT2G37530	443	501	0.884231537	BLAT	1
1052	comp80637_c0	AT4G33150	3167	3360	0.942559524	BLAT	0
1053	comp87162_c0	AT1G74770	3542	3878	0.913357401	BLAT	9
1054	comp71476_c0	AT5G35320	580	650	0.892307692	BLAT	1
1055	comp56513_c0	AT2G35730	346	380	0.910526316	BLAT	0
1056	comp83965_c0	AT5G52882	2610	2786	0.936826992	BLAT	0
1057	comp59011_c1	AT4G26770	410	428	0.957943925	BLAT	1
1058	comp81333_c0	AT4G13330	1256	1372	0.915451895	BLAT	0
1059	comp76108_c0	AT1G18600	1193	1278	0.933489828	BLAT	1
1060	comp85205_c0	AT5G43630	2312	2552	0.905956113	BLAT	1
1061	comp79686_c0	AT5G07370	889	952	0.933823529	BLAT	0
1062	comp84932_c1	AT1G75150	2332	2539	0.918471839	BLAT	0
1063	comp84932_c0	AT1G15140	1017	1086	0.936464088	BLAT	1
1064	comp85564_c0	AT5G19840	1606	1748	0.918764302	BLAT	9
1065	comp81732_c0	AT1G42635	37	43	0.860465116	BLAT	1
1066	comp82574_c0	AT1G73320	855	919	0.930359086	BLAT	1
1067	comp81383_c0	AT1G49480	1204	1282	0.939157566	BLAT	0
1068	comp86278_c0	AT5G10240	1805	1945	0.928020566	BLAT	9
1069	comp55168_c0	AT4G21590	55	63	0.873015873	BLAT	1
1070	comp82381_c1	AT3G57800	162	177	0.915254237	BLAT	1
1071	comp82381_c0	AT3G57800	1227	1337	0.917726253	BLAT	0
1072	comp74949_c0	AT1G75830	250	289	0.865051903	BLAT	1
1073	comp87082_c2	AT5G62670	269	304	0.884868421	BLAT	0
1074	comp87082_c0	AT5G26940	1399	1523	0.918581747	BLAT	0
1075	comp87082_c1	AT5G47360	879	953	0.922350472	BLAT	0
1076	comp76589_c0	AT3G25225	74	81	0.913580247	BLAT	9
1077	comp73481_c0	AT1G16240	528	566	0.932862191	BLAT	0
1078	comp73481_c1	AT1G16240	288	311	0.926045016	BLAT	0
1079	comp65913_c0	AT3G05935	204	228	0.894736842	BLAT	0
1080	comp73393_c0	AT1G50280	1028	1143	0.899387577	BLAT	0
1081	comp85201_c1	AT3G15070	1664	1797	0.925987757	BLAT	0
1082	comp85201_c0	AT3G15060	284	301	0.943521595	BLAT	9
1083	comp71105_c0	AT1G16690	507	553	0.91681736	BLAT	1
1084	comp84299_c0	AT1G73390	1575	1700	0.926470588	BLAT	0
1085	comp62427_c0	AT3G28160	98	153	0.640522876	BLAT	9
1086	comp60579_c0	AT3G07260	46	54	0.851851852	BLAT	1
1087	comp82926_c0	AT1G56145	2225	2329	0.955345642	BLAT	1
1088	comp86122_c0	AT3G16340	3160	3367	0.938520939	BLAT	1
1089	comp79080_c0	AT2G42070	1158	1248	0.927884615	BLAT	0
1090	comp69358_c0	AT1G11700	90	102	0.882352941	BLAT	9
1091	comp69358_c1	AT1G61930	524	575	0.911304348	BLAT	0
1092	comp73223_c0	AT3G09890	775	855	0.906432749	BLAT	0
1093	comp81810_c1	AT1G29715	182	202	0.900990099	BLAT	9
1094	comp81810_c0	AT1G29715	100	126	0.793650794	BLAT	1
1095	comp78178_c0	AT1G64970	1005	1108	0.907039711	BLAT	0
1096	comp75237_c1	AT5G09890	1612	1678	0.960667461	BLAT	1
1097	comp75237_c0	AT1G13360	89	99	0.898989899	BLAT	1
1098	comp272795_c0	AT5G40050	155	186	0.833333333	BLAT	0
1099	comp12001_c0	AT1G55207	219	244	0.897540984	BLAT	1
1100	comp87066_c0	AT5G39500	4188	4455	0.94006734	BLAT	1
1101	comp85058_c0	AT1G15480	1811	2014	0.899205561	BLAT	9
1102	comp51547_c0	AT1G30710	410	457	0.897155361	BLAT	0
1103	comp83628_c0	AT1G24050	870	929	0.93649085	BLAT	0
1104	comp59753_c0	AT1G27435	432	470	0.919148936	BLAT	1
1105	comp81814_c0	AT5G59950	1000	1084	0.922509225	BLAT	1
1106	comp48667_c0	AT2G31430	230	246	0.93495935	BLAT	0
1107	comp62080_c0	AT5G08410	643	703	0.914651494	BLAT	0
1108	comp76449_c0	AT3G03250	1662	1743	0.953528399	BLAT	0
1109	comp57831_c0	AT2G29140	33	36	0.916666667	BLAT	1
1110	comp20562_c0	AT5G07200	212	224	0.946428571	BLAT	1
1111	comp2302646_c0	AT1G34390	195	211	0.924170616	BLAT	1
1112	comp81387_c0	AT4G18710	1470	1557	0.944123314	BLAT	0
1113	comp74611_c0	AT1G47510	910	978	0.930470348	BLAT	0
1114	comp70452_c1	AT4G36740	336	360	0.933333333	BLAT	9
1115	comp70452_c0	AT4G36740	422	440	0.959090909	BLAT	9
1116	comp80137_c0	AT4G00550	1442	1545	0.933333333	BLAT	0
1117	comp96913_c0	AT5G04270	122	128	0.953125	BLAT	0
1118	comp77869_c0	AT4G19380	1652	1777	0.929656725	BLAT	1
1119	comp69460_c0	AT2G41330	418	465	0.898924731	BLAT	0
1120	comp84670_c0	AT2G43950	1005	1087	0.924563017	BLAT	1
1121	comp84670_c1	AT3G05220	896	1007	0.889771599	BLAT	1
1122	comp70012_c0	AT3G23110	277	319	0.868338558	BLAT	9
1123	comp72962_c0	AT5G64190	832	890	0.934831461	BLAT	1
1124	comp83624_c0	AT5G16750	2598	2730	0.951648352	BLAT	9
1125	comp70018_c0	AT4G36610	936	978	0.957055215	BLAT	0
1126	comp82173_c0	AT3G56200	1393	1512	0.921296296	BLAT	0
1127	comp37318_c0	AT1G13610	515	553	0.931283906	BLAT	0
1128	comp75824_c0	AT5G41410	45	46	0.97826087	BLAT	1
1129	comp52454_c0	AT4G38600	58	64	0.90625	BLAT	1
1130	comp80133_c0	AT1G11310	1699	1816	0.935572687	BLAT	1
1131	comp80558_c0	AT1G70280	1707	1849	0.923201731	BLAT	9
1132	comp143756_c0	AT1G60270	393	428	0.918224299	BLAT	0
1133	comp71132_c0	AT5G38140	247	277	0.891696751	BLAT	0
1134	comp81574_c0	AT3G22910	1209	1318	0.917298938	BLAT	1
1135	comp81574_c1	AT3G22910	488	524	0.93129771	BLAT	1
1136	comp31060_c0	AT2G17890	256	270	0.948148148	BLAT	1
1137	comp55542_c0	AT1G17010	121	128	0.9453125	BLAT	1
1138	comp83933_c0	AT3G51460	1906	2017	0.944967774	BLAT	1
1139	comp76581_c0	AT1G65220	957	1023	0.935483871	BLAT	9
1140	comp76581_c1	AT1G65220	167	183	0.912568306	BLAT	1
1141	comp40702_c0	AT4G08550	363	403	0.900744417	BLAT	1
1142	comp70824_c0	AT2G16460	971	1034	0.939071567	BLAT	1
1143	comp80479_c0	AT2G44260	1675	1842	0.909337676	BLAT	1
1144	comp3691_c0	AT3G33083	57	78	0.730769231	BLAT	1
1145	comp70940_c0	AT2G34860	710	778	0.912596401	BLAT	1
1146	comp62233_c0	AT3G12070	115	128	0.8984375	BLAT	9
1147	comp87406_c0	AT4G14510	2569	2813	0.913259865	BLAT	9
1148	comp81818_c0	AT1G55120	1696	1837	0.92324442	BLAT	1
1149	comp46331_c0	AT5G25045	71	111	0.63963964	BLAT	11
1150	comp46331_c0	AT4G08765	71	111	0.63963964	BLAT	11
1151	comp46331_c0	AT1G57640	71	111	0.63963964	BLAT	11
1152	comp69260_c0	AT1G29390	728	783	0.929757344	BLAT	1
1153	comp61996_c0	AT3G16840	356	406	0.876847291	BLAT	0
1154	comp71072_c0	AT1G73620	819	891	0.919191919	BLAT	1
1155	comp1273696_c0	AT5G18362	34	38	0.894736842	BLAT	1
1156	comp80723_c0	AT5G03040	1638	1761	0.930153322	BLAT	0
1157	comp79072_c0	AT3G02920	903	965	0.935751295	BLAT	0
1158	comp59746_c0	AT5G48150	35	39	0.897435897	BLAT	1
1159	comp73860_c0	AT3G46100	1355	1447	0.93642018	BLAT	1
1160	comp1593809_c0	AT4G23420	92	106	0.867924528	BLAT	1
1161	comp1324151_c0	AT1G38240	170	225	0.755555556	BLAT	7
1162	comp1324151_c0	AT1G38310	170	225	0.755555556	BLAT	7
1163	comp83620_c0	AT2G01070	1587	1705	0.930791789	BLAT	9
1164	comp1274189_c0	AT1G69550	33	36	0.916666667	BLAT	9
1165	comp82668_c0	AT1G63090	1117	1197	0.933166249	BLAT	0
1166	comp78787_c0	AT4G24690	2101	2286	0.919072616	BLAT	0
1167	comp11074_c0	AT3G42800	210	231	0.909090909	BLAT	0
1168	comp78742_c0	AT1G31810	1693	1815	0.932782369	BLAT	1
1169	comp74180_c0	AT3G59280	630	720	0.875	BLAT	0
1170	comp86861_c0	AT4G39952	2169	2322	0.934108527	BLAT	9
1171	comp72977_c0	AT3G17155	85	105	0.80952381	BLAT	1
1172	comp83613_c0	AT5G53010	721	846	0.852245863	BLAT	1
1173	comp74845_c1	AT4G30230	697	777	0.897039897	BLAT	0
1174	comp74845_c0	AT4G30230	195	221	0.882352941	BLAT	0
1175	comp71136_c0	AT5G47810	1379	1503	0.917498337	BLAT	0
1176	comp79845_c0	AT1G06760	864	978	0.883435583	BLAT	0
1177	comp74434_c0	AT3G06600	670	735	0.911564626	BLAT	0
1178	comp69468_c0	AT2G38995	189	212	0.891509434	BLAT	9
1179	comp69468_c1	AT2G38995	211	240	0.879166667	BLAT	9
1180	comp82300_c0	AT2G04100	1386	1499	0.924616411	BLAT	0
1181	comp75639_c0	AT1G70895	431	486	0.886831276	BLAT	0
1182	comp85077_c0	AT5G45330	1799	1968	0.914126016	BLAT	0
1183	comp75958_c0	AT5G46250	46	46	1	BLAT	1
1184	comp856651_c0	AT5G46460	36	41	0.87804878	BLAT	1
1185	comp64215_c0	AT2G25625	342	369	0.926829268	BLAT	1
1186	comp69163_c0	AT1G10140	542	583	0.929674099	BLAT	0
1187	comp43881_c0	AT4G19610	45	47	0.957446809	BLAT	1
1188	comp54899_c0	AT2G13640	624	688	0.906976744	BLAT	0
1189	comp24790_c0	AT1G72290	575	702	0.819088319	BLAT	0
1190	comp42007_c0	AT1G76110	70	70	1	BLAT	1
1191	comp73455_c1	AT2G17860	621	684	0.907894737	BLAT	1
1192	comp73455_c0	AT2G17860	56	60	0.933333333	BLAT	1
1193	comp81711_c1	AT3G59060	812	880	0.922727273	BLAT	0
1194	comp81711_c0	AT3G59060	518	575	0.900869565	BLAT	0
1195	comp85087_c0	AT1G38360	77	84	0.916666667	BLAT	1
1196	comp61825_c0	AT1G11990	277	297	0.932659933	BLAT	1
1197	comp86557_c1	AT4G30100	2225	2382	0.934089001	BLAT	9
1198	comp67397_c0	AT5G28540	67	73	0.917808219	BLAT	1
1199	comp48091_c0	AT1G15210	575	608	0.945723684	BLAT	1
1200	comp72723_c1	AT1G30510	1039	1115	0.931838565	BLAT	0
1201	comp1231632_c0	AT3G21640	157	178	0.882022472	BLAT	1
1202	comp57771_c0	AT2G41740	127	146	0.869863014	BLAT	9
1203	comp80812_c0	AT5G13310	1302	1451	0.897312198	BLAT	1
1204	comp72687_c0	AT5G54600	672	723	0.929460581	BLAT	0
1205	comp36937_c0	AT2G36580	40	45	0.888888889	BLAT	1
1206	comp85592_c4	AT1G14910	313	337	0.928783383	BLAT	0
1207	comp85592_c2	AT1G14910	313	330	0.948484848	BLAT	0
1208	comp85592_c3	AT2G18650	1144	1253	0.913008779	BLAT	9
1209	comp85592_c0	AT1G14910	1037	1152	0.900173611	BLAT	0
1210	comp85592_c1	AT1G14910	226	241	0.937759336	BLAT	0
1211	comp56687_c0	AT1G80970	83	95	0.873684211	BLAT	1
1212	comp69121_c0	AT4G31120	47	48	0.979166667	BLAT	1
1213	comp80671_c1	AT3G13560	1779	1925	0.924155844	BLAT	0
1214	comp87124_c0	AT5G46460	1891	2048	0.923339844	BLAT	0
1215	comp65756_c0	AT3G16800	639	673	0.949479941	BLAT	0
1216	comp72794_c0	AT2G11910	605	671	0.901639344	BLAT	1
1217	comp74184_c0	AT1G20220	415	465	0.892473118	BLAT	0
1218	comp86865_c0	ATMG00110	257	275	0.934545455	BLAT	1
1219	comp86865_c1	ATMG00110	241	241	1	BLAT	1
1220	comp83617_c0	AT1G02150	1600	1691	0.946185689	BLAT	0
1221	comp74430_c1	AT3G60030	211	237	0.890295359	BLAT	1
1222	comp74430_c0	AT3G60030	305	323	0.944272446	BLAT	1
1223	comp74430_c3	AT3G60030	651	696	0.935344828	BLAT	1
1224	comp74430_c2	AT3G60030	329	351	0.937321937	BLAT	1
1225	comp62027_c0	AT1G05570	43	46	0.934782609	BLAT	1
1226	comp85220_c0	AT5G18390	1445	1556	0.928663239	BLAT	0
1227	comp83315_c0	AT5G61820	1442	1582	0.911504425	BLAT	1
1228	comp56079_c0	AT2G44090	1977	2111	0.936522975	BLAT	0
1229	comp44882_c0	AT5G66590	152	169	0.899408284	BLAT	1
1230	comp2233459_c0	AT1G07910	72	80	0.9	BLAT	1
1231	comp71116_c0	AT3G03990	774	819	0.945054945	BLAT	0
1232	comp70783_c2	AT1G67540	275	309	0.889967638	BLAT	0
1233	comp76601_c0	AT3G10110	779	866	0.899538106	BLAT	0
1234	comp1911666_c0	AT5G62080	303	323	0.938080495	BLAT	1
1235	comp77699_c0	AT5G64000	776	838	0.92601432	BLAT	9
1236	comp82238_c0	AT5G05180	1146	1281	0.894613583	BLAT	1
1237	comp75999_c1	AT3G55970	262	286	0.916083916	BLAT	1
1238	comp69204_c0	AT5G56640	715	766	0.933420366	BLAT	1
1239	comp69204_c1	AT5G56640	214	231	0.926406926	BLAT	1
1240	comp47707_c0	AT3G28315	536	709	0.755994358	BLAT	1
1241	comp85426_c0	AT1G71210	2766	2963	0.933513331	BLAT	0
1242	comp60358_c1	AT1G05810	395	433	0.912240185	BLAT	1
1243	comp60358_c0	AT2G31680	217	248	0.875	BLAT	1
1244	comp5716_c0	AT1G27730	368	403	0.913151365	BLAT	1
1245	comp79935_c0	AT3G28690	1650	1736	0.950460829	BLAT	0
1246	comp82125_c0	AT1G35710	1612	1928	0.836099585	BLAT	0
1247	comp79299_c0	AT5G16505	1942	2108	0.921252372	BLAT	1
1248	comp72573_c0	AT1G15820	974	1034	0.941972921	BLAT	1
1249	comp77695_c0	AT5G47780	1859	1967	0.945094052	BLAT	1
1250	comp56393_c0	AT3G07610	180	200	0.9	BLAT	1
1251	comp83432_c1	AT5G37020	339	369	0.918699187	BLAT	1
1252	comp87393_c0	AT3G49680	1308	1406	0.93029872	BLAT	0
1253	comp78947_c0	AT1G71860	1166	1266	0.921011058	BLAT	1
1254	comp76007_c0	AT5G29056	41	52	0.788461538	BLAT	1
1255	comp81719_c0	AT5G52010	1278	1406	0.908961593	BLAT	0
1256	comp79789_c1	AT1G10560	1634	1777	0.919527293	BLAT	0
1257	comp79789_c0	AT1G10560	404	452	0.89380531	BLAT	1
1258	comp85318_c1	AT1G70770	537	607	0.884678748	BLAT	0
1259	comp46793_c0	AT5G46370	252	286	0.881118881	BLAT	1
1260	comp80675_c0	AT3G07610	110	123	0.894308943	BLAT	1
1261	comp63178_c0	AT5G17910	44	52	0.846153846	BLAT	1
1262	comp87128_c0	AT4G00240	74	75	0.986666667	BLAT	1
1263	comp77968_c0	AT1G22490	1005	1119	0.898123324	BLAT	1
1264	comp72798_c0	AT2G47470	1188	1261	0.942109437	BLAT	0
1265	comp925140_c0	AT1G35647	48	54	0.888888889	BLAT	1
1266	comp77665_c0	AT5G02130	1207	1307	0.923488906	BLAT	0
1267	comp79596_c1	AT3G09440	1140	1226	0.929853181	BLAT	0
1268	comp79596_c0	AT3G09440	572	618	0.925566343	BLAT	1
1269	comp64898_c0	AT5G23120	39	45	0.866666667	BLAT	1
1270	comp74663_c0	AT2G23290	50	57	0.877192982	BLAT	1
1271	comp70887_c0	AT1G24320	648	712	0.91011236	BLAT	0
1272	comp67009_c0	AT5G24770	645	756	0.853174603	BLAT	1
1273	comp85224_c0	AT4G39910	49	54	0.907407407	BLAT	1
1274	comp83319_c0	AT4G26660	2359	2553	0.924010967	BLAT	0
1275	comp71361_c0	AT5G47740	515	553	0.931283906	BLAT	1
1276	comp1440975_c0	AT3G13540	191	207	0.922705314	BLAT	1
1277	comp39943_c0	AT3G56480	147	169	0.869822485	BLAT	1
1278	comp77578_c0	AT3G24080	1442	1614	0.893432466	BLAT	1
1279	comp82150_c0	AT1G18150	1937	2042	0.948579824	BLAT	1
1280	comp79470_c0	AT3G58460	1377	1459	0.943797121	BLAT	0
1281	comp76605_c0	AT5G58960	1575	1679	0.938058368	BLAT	0
1282	comp79171_c0	AT1G10940	1383	1490	0.928187919	BLAT	0
1283	comp79171_c1	AT1G60940	175	185	0.945945946	BLAT	1
1284	comp79030_c0	AT1G58280	880	983	0.895218718	BLAT	1
1285	comp759848_c0	AT5G18170	44	45	0.977777778	BLAT	1
1286	comp60354_c0	AT1G22000	40	48	0.833333333	BLAT	1
1287	comp59962_c0	AT2G27040	48	62	0.774193548	BLAT	1
1288	comp67837_c0	AT5G46530	606	642	0.943925234	BLAT	1
1289	comp50393_c0	AT5G65685	45	45	1	BLAT	1
1290	comp63686_c0	AT1G43060	52	63	0.825396825	BLAT	1
1291	comp57947_c0	AT5G65540	46	46	1	BLAT	1
1292	comp79628_c0	AT3G24690	478	557	0.858168761	BLAT	1
1293	comp74757_c0	AT1G02660	485	547	0.886654479	BLAT	0
1294	comp78679_c0	AT5G39220	1038	1134	0.915343915	BLAT	1
1295	comp48988_c0	AT2G37440	624	662	0.942598187	BLAT	1
1296	comp86665_c0	AT2G31880	806	862	0.935034803	BLAT	0
1297	comp86665_c1	AT2G31890	2465	2636	0.935128983	BLAT	0
1298	comp79474_c0	AT2G39670	1441	1533	0.939986954	BLAT	0
1299	comp247816_c0	AT1G61390	47	49	0.959183673	BLAT	1
1300	comp16070_c0	AT5G54070	254	299	0.849498328	BLAT	1
1301	comp85398_c0	AT1G80020	2811	3084	0.911478599	BLAT	9
1302	comp2753461_c0	AT1G37057	89	120	0.741666667	BLAT	1
1303	comp76003_c0	AT5G05260	1005	1104	0.910326087	BLAT	1
1304	comp82112_c0	AT2G18890	1258	1311	0.959572845	BLAT	0
1305	comp85314_c0	AT2G36490	431	475	0.907368421	BLAT	1
1306	comp85314_c1	AT3G07140	1948	2080	0.936538462	BLAT	1
1307	comp68897_c1	AT3G02910	46	48	0.958333333	BLAT	1
1308	comp68897_c0	AT3G48140	465	498	0.93373494	BLAT	0
1309	comp85954_c0	AT4G36400	1802	1919	0.939030745	BLAT	0
1310	comp72499_c0	AT1G26762	45	57	0.789473684	BLAT	1
1311	comp67987_c1	AT5G29015	431	543	0.79373849	BLAT	1
1312	comp95_c0	AT5G64240	181	190	0.952631579	BLAT	0
1313	comp3124570_c0	AT5G63270	85	94	0.904255319	BLAT	1
1314	comp54771_c0	AT1G63080	234	277	0.844765343	BLAT	9
1315	comp79864_c0	AT3G27925	1373	1487	0.923335575	BLAT	0
1316	comp72878_c0	AT2G26830	43	43	1	BLAT	1
1317	comp66830_c0	AT1G53260	495	557	0.888689408	BLAT	9
1318	comp28250_c0	AT1G14610	47	54	0.87037037	BLAT	1
1319	comp79592_c0	AT3G25545	941	1042	0.903071017	BLAT	9
1320	comp65154_c2	AT1G60020	170	225	0.755555556	BLAT	1
1321	comp68338_c0	AT4G11900	222	259	0.857142857	BLAT	0
1322	comp80651_c0	AT4G26860	773	834	0.926858513	BLAT	0
1323	comp65319_c1	AT1G73890	518	550	0.941818182	BLAT	9
1324	comp65154_c0	AT1G60020	53	69	0.768115942	BLAT	1
1325	comp65154_c1	AT1G60020	66	81	0.814814815	BLAT	1
1326	comp2757015_c0	AT5G20330	239	276	0.865942029	BLAT	1
1327	comp77810_c0	AT3G10815	607	678	0.895280236	BLAT	1
1328	comp46109_c0	AT4G27740	342	370	0.924324324	BLAT	0
1329	comp67552_c0	AT2G31370	52	57	0.912280702	BLAT	1
1330	comp85310_c0	AT3G58930	164	186	0.88172043	BLAT	1
1331	comp85310_c1	AT3G58020	557	605	0.920661157	BLAT	1
1332	comp73331_c0	AT5G23740	209	227	0.920704846	BLAT	1
1333	comp63863_c0	AT3G52030	58	60	0.966666667	BLAT	1
1334	comp152235_c0	AT2G46520	261	326	0.800613497	BLAT	1
1335	comp26905_c0	AT1G07940	153	181	0.845303867	BLAT	1
1336	comp84316_c0	AT1G54510	2010	2158	0.93141798	BLAT	9
1337	comp86547_c0	AT4G13650	2927	3147	0.930092151	BLAT	0
1338	comp79034_c0	AT1G61275	158	167	0.946107784	BLAT	1
1339	comp84781_c0	AT4G18640	1764	1878	0.939297125	BLAT	1
1340	comp1427031_c0	AT1G41920	116	135	0.859259259	BLAT	1
1341	comp713881_c0	AT4G02660	37	39	0.948717949	BLAT	1
1342	comp85054_c0	AT2G31320	2990	3163	0.94530509	BLAT	1
1343	comp5174348_c0	AT1G10620	148	162	0.913580247	BLAT	1
1344	comp62329_c0	AT4G10400	51	60	0.85	BLAT	9
1345	comp70729_c0	AT3G22120	548	615	0.891056911	BLAT	0
1346	comp1154120_c0	AT3G06910	88	102	0.862745098	BLAT	1
1347	comp44665_c0	AT4G30990	123	143	0.86013986	BLAT	1
1348	comp70930_c0	AT3G60100	173	202	0.856435644	BLAT	9
1349	comp76647_c0	AT1G18540	741	801	0.925093633	BLAT	1
1350	comp79188_c0	AT5G61950	444	491	0.904276986	BLAT	9
1351	comp83969_c2	AT1G53320	1187	1289	0.920868891	BLAT	1
1352	comp83120_c0	AT3G03855	233	304	0.766447368	BLAT	1
1353	comp83969_c0	AT5G64813	1412	1500	0.941333333	BLAT	0
1354	comp83969_c1	AT5G24450	1602	1745	0.918051576	BLAT	1
1355	comp76504_c0	AT3G17170	998	1065	0.937089202	BLAT	0
1356	comp82922_c0	AT1G11880	1468	1590	0.92327044	BLAT	0
1357	comp113598_c0	AT5G61220	112	131	0.854961832	BLAT	1
1358	comp86519_c0	AT2G18790	3524	3735	0.943507363	BLAT	1
1359	comp73610_c2	AT2G19670	576	613	0.939641109	BLAT	0
1360	comp73610_c0	AT2G19670	239	247	0.967611336	BLAT	0
1361	comp73610_c1	AT4G29510	40	43	0.930232558	BLAT	1
1362	comp26845_c0	AT1G58210	292	324	0.901234568	BLAT	1
1363	comp51258_c0	AT1G13580	45	46	0.97826087	BLAT	1
1364	comp72411_c0	AT5G56190	786	836	0.940191388	BLAT	1
1365	comp72411_c1	AT5G56190	650	690	0.942028986	BLAT	1
1366	comp56121_c0	AT4G02830	199	213	0.9342723	BLAT	1
1367	comp85825_c0	AT5G11240	1947	2075	0.938313253	BLAT	0
1368	comp73899_c0	AT2G32380	630	699	0.901287554	BLAT	0
1369	comp79611_c0	AT5G24930	1269	1384	0.916907514	BLAT	9
1370	comp73142_c0	AT5G43920	383	419	0.914081146	BLAT	1
1371	comp86584_c0	AT3G16230	1378	1510	0.912582781	BLAT	0
1372	comp55719_c1	AT1G69320	317	343	0.924198251	BLAT	1
1373	comp74898_c0	AT4G39955	1027	1100	0.933636364	BLAT	0
1374	comp73335_c0	AT5G07940	406	435	0.933333333	BLAT	1
1375	comp1916625_c0	AT1G34480	224	252	0.888888889	BLAT	1
1376	comp777350_c0	AT4G04410	131	188	0.696808511	BLAT	1
1377	comp74411_c0	AT3G27890	662	717	0.923291492	BLAT	0
1378	comp82618_c0	AT5G42450	1288	1439	0.895066018	BLAT	0
1379	comp62038_c0	AT3G03380	64	67	0.955223881	BLAT	1
1380	comp71581_c0	AT4G12800	853	946	0.901691332	BLAT	0
1381	comp86543_c0	AT1G15440	2611	2799	0.932833155	BLAT	1
1382	comp84785_c1	AT1G08340	42	52	0.807692308	BLAT	1
1383	comp84785_c0	AT1G02370	1461	1571	0.929980904	BLAT	0
1384	comp84785_c2	AT4G01690	411	508	0.809055118	BLAT	0
1385	comp1407881_c0	AT5G49680	224	245	0.914285714	BLAT	1
1386	comp73705_c1	AT3G45610	629	693	0.907647908	BLAT	0
1387	comp73705_c0	AT3G45610	245	270	0.907407407	BLAT	0
1388	comp56203_c1	AT5G66480	324	341	0.950146628	BLAT	9
1389	comp56203_c0	AT5G66480	248	272	0.911764706	BLAT	1
1390	comp70056_c0	AT5G63590	855	961	0.889698231	BLAT	0
1391	comp2312104_c0	AT1G09930	203	209	0.971291866	BLAT	1
1392	comp82254_c0	AT5G04110	1679	1842	0.911509229	BLAT	1
1393	comp65018_c0	AT3G26840	884	950	0.930526316	BLAT	0
1394	comp6897_c0	AT3G49070	203	225	0.902222222	BLAT	0
1395	comp44796_c0	AT4G19410	1198	1270	0.943307087	BLAT	1
1396	comp62473_c0	AT1G68580	99	105	0.942857143	BLAT	1
1397	comp27664_c0	AT3G29580	799	913	0.875136911	BLAT	1
1398	comp62395_c0	AT1G37012	108	153	0.705882353	BLAT	1
1399	comp46871_c0	AT1G29720	333	399	0.834586466	BLAT	0
1400	comp2437859_c0	AT1G63770	37	41	0.902439024	BLAT	1
1401	comp4281166_c0	ATCG01180	93	126	0.738095238	BLAT	7
1402	comp4281166_c0	ATCG00950	93	126	0.738095238	BLAT	7
1403	comp76508_c0	AT5G11010	1063	1120	0.949107143	BLAT	0
1404	comp81787_c0	AT3G57100	898	1038	0.865125241	BLAT	0
1405	comp73289_c0	AT5G45150	261	309	0.844660194	BLAT	1
1406	comp56864_c0	AT3G14890	357	403	0.885856079	BLAT	1
1407	comp55398_c0	AT1G01190	488	520	0.938461538	BLAT	9
1408	comp12336_c0	AT1G64900	498	563	0.884547069	BLAT	0
1409	comp72666_c0	AT4G24550	1518	1593	0.952919021	BLAT	1
1410	comp82136_c0	AT1G14430	1541	1659	0.928872815	BLAT	1
1411	comp86927_c1	AT1G21410	1145	1222	0.936988543	BLAT	0
1412	comp86927_c0	AT3G54190	1419	1498	0.947263017	BLAT	0
1413	comp86893_c1	AT3G27210	816	887	0.919954904	BLAT	0
1414	comp86893_c0	AT2G07170	2420	2606	0.928626247	BLAT	1
1415	comp53167_c0	AT4G30993	44	45	0.977777778	BLAT	1
1416	comp82472_c1	AT3G03090	1659	1767	0.938879457	BLAT	0
1417	comp58864_c1	AT3G06310	327	342	0.956140351	BLAT	9
1418	comp64450_c0	AT1G72710	46	47	0.978723404	BLAT	1
1419	comp58453_c2	AT5G28523	91	147	0.619047619	BLAT	1
1420	comp54346_c0	AT5G27630	46	48	0.958333333	BLAT	1
1421	comp71416_c0	AT1G62490	188	199	0.944723618	BLAT	9
1422	comp73146_c0	AT2G29530	45	46	0.97826087	BLAT	1
1423	comp60144_c0	AT4G36420	94	111	0.846846847	BLAT	1
1424	comp60144_c1	AT3G27240	41	43	0.953488372	BLAT	1
1425	comp63535_c0	AT3G57650	45	46	0.97826087	BLAT	1
1426	comp85627_c0	AT2G13860	202	252	0.801587302	BLAT	1
1427	comp71699_c0	AT5G67600	373	393	0.949109415	BLAT	9
1428	comp62739_c0	AT5G20935	324	347	0.933717579	BLAT	0
1429	comp84530_c0	AT1G76540	1137	1203	0.945137157	BLAT	1
1430	comp71063_c0	AT3G23490	644	702	0.917378917	BLAT	0
1431	comp56447_c0	AT4G16295	414	456	0.907894737	BLAT	1
1432	comp76664_c0	AT1G67660	1088	1185	0.91814346	BLAT	1
1433	comp68872_c0	AT5G51780	614	662	0.927492447	BLAT	0
1434	comp80318_c0	AT5G16810	1251	1338	0.934977578	BLAT	1
1435	comp75011_c0	AT4G35480	669	735	0.910204082	BLAT	0
1436	comp72282_c0	AT4G36270	278	319	0.871473354	BLAT	1
1437	comp62321_c0	AT1G58390	113	141	0.80141844	BLAT	1
1438	comp25207_c0	AT5G55190	266	277	0.960288809	BLAT	1
1439	comp66083_c0	AT1G35146	128	183	0.699453552	BLAT	1
1440	comp70403_c0	AT2G19070	592	654	0.905198777	BLAT	1
1441	comp56554_c0	AT5G10010	211	254	0.830708661	BLAT	0
1442	comp69563_c0	AT3G26500	466	515	0.904854369	BLAT	9
1443	comp82315_c0	AT1G05630	879	929	0.946178687	BLAT	1
1444	comp71942_c1	AT1G54330	424	441	0.961451247	BLAT	0
1445	comp66741_c0	AT3G22510	450	516	0.872093023	BLAT	0
1446	comp1157_c0	AT1G64650	115	118	0.974576271	BLAT	1
1447	comp67814_c2	AT5G17310	294	309	0.951456311	BLAT	0
1448	comp53616_c0	AT5G56200	322	354	0.90960452	BLAT	1
1449	comp53616_c1	AT5G56200	227	249	0.911646586	BLAT	1
1450	comp1449746_c0	AT3G43654	100	138	0.724637681	BLAT	1
1451	comp1274581_c0	AT3G18750	44	45	0.977777778	BLAT	1
1452	comp19972_c0	AT1G76100	68	102	0.666666667	BLAT	1
1453	comp731445_c0	AT1G35370	243	360	0.675	BLAT	1
1454	comp81783_c0	AT4G03340	64	84	0.761904762	BLAT	1
1455	comp83500_c0	AT5G10140	754	799	0.943679599	BLAT	0
1456	comp3066947_c0	AT2G13620	202	222	0.90990991	BLAT	1
1457	comp75534_c0	AT4G23470	245	267	0.917602996	BLAT	1
1458	comp76668_c0	AT2G15790	1268	1361	0.931667891	BLAT	0
1459	comp55220_c0	AT3G14940	462	493	0.937119675	BLAT	0
1460	comp68876_c0	AT4G27670	665	749	0.887850467	BLAT	1
1461	comp63443_c0	AT3G16390	313	342	0.915204678	BLAT	9
1462	comp72286_c0	AT3G63120	730	806	0.905707196	BLAT	1
1463	comp76988_c0	AT1G51170	1216	1318	0.922610015	BLAT	0
1464	comp189093_c0	AT5G59370	228	232	0.982758621	BLAT	1
1465	comp73526_c0	AT4G15950	663	727	0.911966988	BLAT	0
1466	comp86897_c0	AT5G08490	2326	2483	0.936770036	BLAT	0
1467	comp82476_c0	AT2G25900	1073	1205	0.890456432	BLAT	0
1468	comp74630_c0	AT3G15780	49	52	0.942307692	BLAT	1
1469	comp420551_c0	AT5G22950	47	49	0.959183673	BLAT	1
1470	comp82697_c0	AT1G28960	440	476	0.924369748	BLAT	0
1471	comp19976_c0	AT1G48000	370	409	0.904645477	BLAT	1
1472	comp85361_c0	AT5G41140	2878	3103	0.927489526	BLAT	1
1473	comp79714_c0	AT2G40830	49	55	0.890909091	BLAT	1
1474	comp84132_c0	AT2G27760	1256	1366	0.919472914	BLAT	1
1475	comp68359_c0	AT4G22690	1552	1685	0.921068249	BLAT	1
1476	comp1254_c0	AT1G77140	84	88	0.954545455	BLAT	1
1477	comp84959_c0	AT1G22830	1609	1803	0.892401553	BLAT	0
1478	comp84959_c1	AT1G22830	405	449	0.902004454	BLAT	0
1479	comp71067_c0	AT5G67270	1144	1228	0.931596091	BLAT	0
1480	comp65031_c0	AT2G47640	45	46	0.97826087	BLAT	1
1481	comp65187_c0	AT1G76790	303	344	0.880813953	BLAT	9
1482	comp65187_c1	AT1G76790	698	777	0.898326898	BLAT	1
1483	comp79067_c0	AT5G14420	1565	1650	0.948484848	BLAT	0
1484	comp504703_c0	AT5G49780	346	415	0.83373494	BLAT	1
1485	comp72457_c0	AT3G12520	562	601	0.935108153	BLAT	0
1486	comp72457_c1	AT3G12520	261	279	0.935483871	BLAT	0
1487	comp75488_c1	AT5G40540	497	521	0.953934741	BLAT	9
1488	comp75488_c0	AT5G40540	393	414	0.949275362	BLAT	9
1489	comp78476_c0	AT1G09500	933	1004	0.929282869	BLAT	0
1490	comp87332_c0	AT1G55860	8448	8880	0.951351351	BLAT	1
1491	comp87332_c1	AT1G55860	2448	2583	0.947735192	BLAT	1
1492	comp74883_c0	AT2G33845	846	913	0.926615553	BLAT	1
1493	comp43049_c0	AT5G07330	425	494	0.860323887	BLAT	0
1494	comp2070876_c0	AT4G26310	62	69	0.898550725	BLAT	1
1495	comp86944_c1	AT1G75010	2228	2371	0.939687895	BLAT	1
1496	comp60371_c0	AT3G52970	1113	1206	0.922885572	BLAT	1
1497	comp14021_c0	AT5G07510	69	79	0.873417722	BLAT	1
1498	comp56558_c0	AT3G57510	389	418	0.93062201	BLAT	0
1499	comp25088_c0	AT5G44286	80	85	0.941176471	BLAT	1
1500	comp79108_c0	AT5G23580	1600	1697	0.942840306	BLAT	0
1501	comp164897_c0	AT3G55090	67	69	0.971014493	BLAT	1
1502	comp81159_c0	AT2G38550	1078	1177	0.91588785	BLAT	1
1503	comp72453_c0	AT5G54610	409	474	0.862869198	BLAT	1
1504	comp1056459_c0	AT1G63870	91	102	0.892156863	BLAT	1
1505	comp2758084_c0	AT1G13080	124	156	0.794871795	BLAT	1
1506	comp72040_c0	AT3G10050	1885	1994	0.945336008	BLAT	0
1507	comp74736_c0	AT5G35620	730	778	0.938303342	BLAT	1
1508	comp79785_c0	AT4G18760	1208	1293	0.934261408	BLAT	1
1509	comp80113_c0	AT4G04955	1480	1574	0.940279543	BLAT	1
1510	comp84168_c0	AT3G03480	1257	1391	0.903666427	BLAT	9
1511	comp74443_c1	AT3G25780	571	632	0.903481013	BLAT	1
1512	comp74443_c0	AT3G25780	95	104	0.913461538	BLAT	1
1513	comp71726_c0	AT1G75710	1452	1534	0.94654498	BLAT	1
1514	comp1924949_c0	AT5G04370	295	314	0.939490446	BLAT	1
1515	comp13890_c0	AT1G31050	358	389	0.920308483	BLAT	1
1516	comp73314_c1	AT4G23700	1760	1929	0.912389839	BLAT	1
1517	comp78122_c0	AT4G32680	875	956	0.915271967	BLAT	1
1518	comp70963_c0	AT1G18250	865	933	0.927116827	BLAT	1
1519	comp46372_c0	AT1G11490	211	225	0.937777778	BLAT	1
1520	comp82693_c0	AT1G76380	1397	1521	0.918474688	BLAT	0
1521	comp80584_c0	AT5G38386	252	291	0.865979381	BLAT	9
1522	comp80584_c1	AT2G40955	40	45	0.888888889	BLAT	7
1523	comp80584_c1	AT4G15096	40	45	0.888888889	BLAT	7
1524	comp61786_c0	AT1G54710	255	277	0.920577617	BLAT	1
1525	comp83536_c0	AT1G42110	1490	1799	0.82823791	BLAT	1
1526	comp58275_c0	AT2G16000	765	1059	0.722379603	BLAT	1
1527	comp81353_c0	AT5G43320	1646	1741	0.945433659	BLAT	9
1528	comp84136_c0	AT4G31430	1881	2051	0.917113603	BLAT	1
1529	comp86878_c0	AT3G49645	650	714	0.910364146	BLAT	9
1530	comp80337_c0	AT1G02880	939	1024	0.916992188	BLAT	0
1531	comp59850_c0	AT1G17147	291	322	0.903726708	BLAT	1
1532	comp62106_c0	AT4G16280	169	192	0.880208333	BLAT	1
1533	comp60990_c0	AT2G42960	46	51	0.901960784	BLAT	1
1534	comp984530_c0	AT1G09870	60.4622	171	0.456140351	BLAST2GO	2
1535	comp43695_c0	AT5G55850	47	49	0.959183673	BLAT	1
1536	comp81963_c0	AT3G47348	46	57	0.807017544	BLAT	1
1537	comp54997_c0	AT5G52390	125	146	0.856164384	BLAT	1
1538	comp72463_c0	AT3G52525	618	680	0.908823529	BLAT	1
1539	comp55038_c0	AT3G15980	89	95	0.936842105	BLAT	1
1540	comp85694_c0	AT4G04885	2824	3014	0.936960849	BLAT	1
1541	comp6705_c0	AT2G01650	118	137	0.861313869	BLAT	1
1542	comp75327_c0	AT5G47390	1371	1463	0.937115516	BLAT	1
1543	comp66234_c0	AT1G62110	273	332	0.822289157	BLAT	9
1544	comp31268_c0	AT5G46200	198	208	0.951923077	BLAT	0
1545	comp64514_c0	AT1G22780	44	45	0.977777778	BLAT	1
1546	comp80287_c1	AT5G19380	1420	1520	0.934210526	BLAT	0
1547	comp86669_c0	AT4G32160	2423	2587	0.936606107	BLAT	9
1548	comp66570_c0	AT5G24800	907	994	0.912474849	BLAT	1
1549	comp76850_c1	AT4G38020	275	294	0.93537415	BLAT	1
1550	comp76850_c0	AT4G38020	791	855	0.925146199	BLAT	0
1551	comp61830_c1	AT3G04050	461	495	0.931313131	BLAT	1
1552	comp61830_c0	AT3G04050	293	316	0.92721519	BLAT	1
1553	comp81311_c0	AT2G20721	76	80	0.95	BLAT	1
1554	comp79545_c0	AT1G34760	127	136	0.933823529	BLAT	1
1555	comp28427_c0	AT4G36590	201	217	0.926267281	BLAT	1
1556	comp78478_c0	AT3G47510	340	376	0.904255319	BLAT	1
1557	comp69444_c0	AT1G74130	267	303	0.881188119	BLAT	1
1558	comp68714_c0	AT5G46230	417	455	0.916483516	BLAT	0
1559	comp84654_c1	AT4G24460	1200	1311	0.915331808	BLAT	0
1560	comp10923_c0	AT1G77400	40	45	0.888888889	BLAT	1
1561	comp80300_c0	AT1G72830	1315	1427	0.921513665	BLAT	0
1562	comp61904_c0	AT4G12423	78	105	0.742857143	BLAT	1
1563	comp76569_c0	AT5G42570	741	821	0.902557856	BLAT	0
1564	comp87494_c0	AT1G58410	1808	2167	0.83433318	BLAT	9
1565	comp71528_c0	AT2G21880	929	991	0.937436932	BLAT	0
1566	comp82172_c1	AT3G24460	1445	1545	0.935275081	BLAT	9
1567	comp40849_c0	AT4G33145	168	185	0.908108108	BLAT	1
1568	comp76610_c0	AT3G45300	1221	1321	0.924299773	BLAT	1
1569	comp80580_c0	AT5G44350	928	1088	0.852941176	BLAT	0
1570	comp1692487_c0	AT5G66740	265	277	0.9566787	BLAT	1
1571	comp83458_c1	AT1G68740	2218	2366	0.937447168	BLAT	0
1572	comp68620_c0	AT3G06700	262	290	0.903448276	BLAT	1
1573	comp992525_c0	AT1G72940	130	144	0.902777778	BLAT	0
1574	comp82936_c0	AT1G47490	1194	1327	0.899773926	BLAT	9
1575	comp69448_c0	AT3G12960	277	313	0.884984026	BLAT	0
1576	comp1039708_c0	AT2G27380	103	109	0.944954128	BLAT	1
1577	comp73568_c0	AT1G03950	738	780	0.946153846	BLAT	0
1578	comp63763_c0	AT2G16920	583	729	0.799725652	BLAT	1
1579	comp73793_c0	AT5G01480	77	104	0.740384615	BLAT	1
1580	comp75323_c0	AT3G03620	619	677	0.914327917	BLAT	1
1581	comp68624_c0	AT1G66850	400	434	0.921658986	BLAT	0
1582	comp81544_c0	AT5G63040	1119	1241	0.901692184	BLAT	0
1583	comp72543_c0	AT2G33410	1589	1688	0.941350711	BLAT	1
1584	comp1501496_c0	AT4G11760	52.373	186	0.403225806	BLAST2GO	2
1585	comp68716_c0	AT3G61570	334	367	0.910081744	BLAT	1
1586	comp77181_c0	AT5G15140	859	942	0.911889597	BLAT	1
1587	comp68252_c0	AT1G04580	521	540	0.964814815	BLAT	1
1588	comp3875193_c0	AT3G43730	62	87	0.712643678	BLAT	1
1589	comp64784_c0	AT1G16510	566	615	0.920325203	BLAT	0
1590	comp71619_c1	AT2G31680	224	253	0.885375494	BLAT	0
1591	comp71619_c0	AT2G31680	466	523	0.891013384	BLAT	0
1592	comp79541_c0	AT5G13110	1958	2070	0.94589372	BLAT	0
1593	comp81057_c0	AT5G51580	603	708	0.851694915	BLAT	1
1594	comp57659_c0	AT2G39770	44	45	0.977777778	BLAT	1
1595	comp82453_c0	AT4G16390	2137	2275	0.939340659	BLAT	0
1596	comp21948_c0	AT2G32800	400	441	0.907029478	BLAT	1
1597	comp86515_c0	AT1G66840	1822	2038	0.894013739	BLAT	1
1598	comp79687_c0	AT4G17350	1461	1545	0.945631068	BLAT	0
1599	comp80058_c0	AT3G46830	881	975	0.903589744	BLAT	1
1600	comp80900_c0	AT2G20680	1589	1725	0.92115942	BLAT	0
1601	comp71524_c0	AT3G01150	1190	1283	0.92751364	BLAT	0
1602	comp71143_c0	AT1G73550	328	391	0.83887468	BLAT	0
1603	comp73746_c0	AT1G09340	1289	1363	0.945707997	BLAT	0
1604	comp73196_c0	AT2G03980	1034	1158	0.892918826	BLAT	0
1605	comp87017_c0	AT4G19510	1855	2223	0.83445794	BLAT	1
1606	comp78667_c0	AT3G57220	80	89	0.898876404	BLAT	1
1607	comp86027_c0	AT5G04895	3585	3770	0.950928382	BLAT	1
1608	comp65948_c0	AT5G23395	588	652	0.901840491	BLAT	1
1609	comp81933_c0	AT1G31850	1814	1944	0.933127572	BLAT	0
1610	comp81299_c0	AT3G54670	3825	4023	0.950782998	BLAT	1
1611	comp73970_c0	AT5G65495	354	391	0.905370844	BLAT	9
1612	comp75192_c1	AT5G64150	1048	1137	0.921723835	BLAT	9
1613	comp75192_c0	AT5G64140	92	101	0.910891089	BLAT	1
1614	comp64974_c0	AT5G43060	100	120	0.833333333	BLAT	1
1615	comp69298_c0	AT1G61730	178	206	0.86407767	BLAT	1
1616	comp49078_c0	AT1G33540	150	160	0.9375	BLAT	1
1617	comp13739_c0	AT2G42270	439	471	0.932059448	BLAT	1
1618	comp65293_c0	AT5G03960	494	523	0.944550669	BLAT	1
1619	comp44189_c0	AT1G78900	120	126	0.952380952	BLAT	1
1620	comp76924_c0	AT1G26790	430	467	0.920770878	BLAT	1
1621	comp73560_c0	AT4G27880	1061	1135	0.934801762	BLAT	0
1622	comp73560_c1	AT4G27880	193	212	0.910377358	BLAT	1
1623	comp56769_c0	AT3G30867	123	145	0.848275862	BLAT	9
1624	comp87351_c0	AT2G35075	975	1090	0.894495413	BLAT	9
1625	comp81295_c2	AT3G02810	531	584	0.909246575	BLAT	1
1626	comp48955_c0	AT2G07020	244	266	0.917293233	BLAT	1
1627	comp81295_c1	AT3G02810	259	286	0.905594406	BLAT	1
1628	comp58230_c0	AT3G13650	81	86	0.941860465	BLAT	1
1629	comp72506_c0	AT3G44350	670	724	0.925414365	BLAT	1
1630	comp84502_c0	AT1G63490	3436	3657	0.939567952	BLAT	1
1631	comp79164_c0	AT1G01150	736	833	0.883553421	BLAT	1
1632	comp52394_c0	AT3G09590	161	190	0.847368421	BLAT	1
1633	comp80054_c2	AT1G69400	970	1055	0.91943128	BLAT	1
1634	comp58856_c0	AT1G55790	64	75	0.853333333	BLAT	1
1635	comp84910_c0	AT3G02210	1442	1530	0.94248366	BLAT	0
1636	comp72475_c0	AT1G64490	291	327	0.889908257	BLAT	0
1637	comp70131_c0	AT1G75261	294	329	0.893617021	BLAT	1
1638	comp75078_c0	AT5G12440	88	92	0.956521739	BLAT	1
1639	comp73192_c0	AT4G39720	912	983	0.927772126	BLAT	0
1640	comp80706_c0	AT5G16110	1048	1127	0.929902396	BLAT	0
1641	comp87013_c0	AT1G19485	2351	2533	0.928148441	BLAT	1
1642	comp69818_c0	AT5G08650	2084	2181	0.955524989	BLAT	1
1643	comp74454_c0	AT5G59380	832	917	0.907306434	BLAT	0
1644	comp66694_c0	AT1G08940	668	710	0.94084507	BLAT	1
1645	comp80050_c0	AT2G35680	382	546	0.6996337	BLAT	1
1646	comp58852_c0	AT1G72320	45	46	0.97826087	BLAT	1
1647	comp84914_c0	AT1G67550	1684	1799	0.936075598	BLAT	1
1648	comp81651_c0	AT5G52440	937	1023	0.915933529	BLAT	1
1649	comp75590_c0	AT4G27852	634	769	0.824447334	BLAT	9
1650	comp83583_c0	AT1G17680	2750	2911	0.944692546	BLAT	1
1651	comp85288_c0	AT1G34550	2111	2252	0.937388988	BLAT	1
1652	comp77897_c0	AT5G56680	1666	1824	0.913377193	BLAT	0
1653	comp114627_c0	AT5G50490	417	524	0.795801527	BLAT	1
1654	comp83241_c0	AT1G63880	151	180	0.838888889	BLAT	1
1655	comp40647_c0	AT4G14630	236	261	0.904214559	BLAT	0
1656	comp65395_c0	AT3G26744	163	172	0.947674419	BLAT	1
1657	comp70921_c0	AT5G07020	810	879	0.921501706	BLAT	1
1658	comp80314_c0	AT2G38840	2103	2199	0.956343793	BLAT	1
1659	comp84486_c0	AT5G05450	1721	1835	0.937874659	BLAT	1
1660	comp67307_c0	AT1G04520	305	321	0.950155763	BLAT	0
1661	comp67307_c1	AT1G04520	402	434	0.926267281	BLAT	0
1662	comp62026_c0	AT4G31630	475	544	0.873161765	BLAT	1
1663	comp82050_c1	AT3G06330	1288	1416	0.90960452	BLAT	0
1664	comp433762_c0	AT1G23170	56	66	0.848484848	BLAT	1
1665	comp41988_c1	AT1G49140	286	297	0.962962963	BLAT	0
1666	comp41988_c0	AT1G49140	192	226	0.849557522	BLAT	1
1667	comp42100_c0	AT4G25890	139	174	0.798850575	BLAT	1
1668	comp61888_c0	AT5G59613	90	98	0.918367347	BLAT	1
1669	comp77350_c0	AT4G20800	1023	1118	0.915026834	BLAT	9
1670	comp63385_c0	AT3G05690	216	236	0.915254237	BLAT	1
1671	comp2332868_c0	AT2G01667	73	89	0.820224719	BLAT	1
1672	comp81291_c0	AT1G62280	999	1109	0.900811542	BLAT	0
1673	comp80626_c0	AT5G40920	39	42	0.928571429	BLAT	1
1674	comp87227_c0	AT1G43245	1339	1534	0.872881356	BLAT	1
1675	comp87233_c0	AT1G05380	3605	3908	0.922466735	BLAT	1
1676	comp78495_c0	AT1G19950	1065	1177	0.904842821	BLAT	0
1677	comp70669_c0	AT2G20130	243	307	0.791530945	BLAT	7
1678	comp70669_c0	AT2G20120	243	307	0.791530945	BLAT	7
1679	comp70669_c3	AT2G20120	70	90	0.777777778	BLAT	1
1680	comp70669_c2	AT2G20120	290	352	0.823863636	BLAT	1
1681	comp82829_c0	AT2G17990	1213	1301	0.932359723	BLAT	0
1682	comp79205_c0	AT3G04090	798	868	0.919354839	BLAT	9
1683	comp81494_c0	AT5G52560	1982	2110	0.939336493	BLAT	1
1684	comp64902_c0	AT2G21380	230	244	0.942622951	BLAT	1
1685	comp64902_c1	AT2G21380	524	561	0.934046346	BLAT	1
1686	comp82609_c0	AT3G61540	1537	1642	0.936053593	BLAT	0
1687	comp86239_c0	AT4G15820	1401	1522	0.920499343	BLAT	1
1688	comp74247_c1	AT5G63680	347	380	0.913157895	BLAT	1
1689	comp74247_c0	AT5G63680	1370	1441	0.950728661	BLAT	1
1690	comp5427_c0	AT3G44530	44	45	0.977777778	BLAT	1
1691	comp1278914_c0	AT3G18310	80	95	0.842105263	BLAT	1
1692	comp83730_c0	AT2G29690	1785	1925	0.927272727	BLAT	1
1693	comp74988_c0	AT1G69310	1048	1162	0.901893287	BLAT	0
1694	comp1159659_c0	AT5G53810	365	424	0.860849057	BLAT	1
1695	comp82245_c0	AT3G21215	1768	1889	0.935944944	BLAT	9
1696	comp75594_c0	AT5G13990	1710	1810	0.944751381	BLAT	1
1697	comp85150_c0	AT5G13520	1917	2039	0.940166748	BLAT	1
1698	comp87006_c3	AT1G68050	1888	2012	0.938369781	BLAT	0
1699	comp83587_c0	AT2G05170	2950	3167	0.931480897	BLAT	0
1700	comp87006_c1	AT1G14840	598	639	0.935837246	BLAT	1
1701	comp85284_c0	AT4G23310	1571	1871	0.839657937	BLAT	9
1702	comp77594_c1	AT5G65230	326	345	0.944927536	BLAT	1
1703	comp77594_c0	AT5G65230	705	769	0.916775033	BLAT	1
1704	comp68869_c0	AT4G12900	384	418	0.918660287	BLAT	9
1705	comp83245_c0	AT1G01090	1355	1490	0.909395973	BLAT	0
1706	comp57599_c0	AT1G11740	707	784	0.901785714	BLAT	1
1707	comp76629_c0	AT1G30890	941	996	0.944779116	BLAT	1
1708	comp82605_c0	AT1G03740	1021	1146	0.890924956	BLAT	9
1709	comp76748_c1	AT4G16250	348	385	0.903896104	BLAT	1
1710	comp76748_c0	AT4G16250	202	222	0.90990991	BLAT	1
1711	comp76748_c2	AT4G16250	407	435	0.935632184	BLAT	1
1712	comp74546_c0	AT5G56450	1457	1528	0.953534031	BLAT	0
1713	comp80458_c0	AT4G23800	1428	1553	0.919510625	BLAT	9
1714	comp71339_c0	AT2G45740	908	964	0.941908714	BLAT	1
1715	comp64592_c0	AT3G03260	450	485	0.927835052	BLAT	1
1716	comp85280_c0	AT5G11320	1287	1384	0.929913295	BLAT	1
1717	comp49120_c0	AT5G55490	312	339	0.920353982	BLAT	0
1718	comp86086_c1	AT5G62600	3178	3298	0.963614312	BLAT	9
1719	comp75428_c0	AT1G21760	1102	1170	0.941880342	BLAT	0
1720	comp85330_c0	AT1G16570	1515	1603	0.945102932	BLAT	0
1721	comp79560_c0	AT1G27480	1328	1455	0.912714777	BLAT	0
1722	comp84945_c1	AT2G28671	321	355	0.904225352	BLAT	9
1723	comp81490_c0	AT1G56720	1917	2049	0.935578331	BLAT	0
1724	comp78043_c0	AT4G37820	1161	1318	0.880880121	BLAT	1
1725	comp61880_c0	AT3G05630	333	368	0.904891304	BLAT	1
1726	comp81764_c0	AT2G35320	1133	1229	0.921887714	BLAT	0
1727	comp768710_c0	AT1G23210	195	210	0.928571429	BLAT	0
1728	comp80554_c1	AT5G21900	1060	1232	0.86038961	BLAT	0
1729	comp76995_c0	AT1G14680	777	867	0.896193772	BLAT	1
1730	comp77219_c0	AT4G33950	1295	1387	0.933669791	BLAT	1
1731	comp36625_c0	AT1G38360	51	69	0.739130435	BLAT	1
1732	comp77403_c0	AT3G54260	1118	1216	0.919407895	BLAT	1
1733	comp54606_c0	AT1G13160	162	181	0.895027624	BLAT	1
1734	comp74243_c0	ATCG01130	49	50	0.98	BLAT	1
1735	comp1345873_c0	AT1G78620	61	67	0.910447761	BLAT	1
1736	comp83734_c0	AT1G58440	1653	1766	0.93601359	BLAT	0
1737	comp83892_c0	AT1G70950	1433	1575	0.90984127	BLAT	0
1738	comp72813_c0	AT3G59000	88	102	0.862745098	BLAT	0
1739	comp68044_c0	AT1G51120	415	442	0.938914027	BLAT	0
1740	comp58999_c0	AT1G48470	165	177	0.93220339	BLAT	0
1741	comp85334_c0	AT5G64667	193	210	0.919047619	BLAT	1
1742	comp85334_c1	AT4G20300	167	170	0.982352941	BLAT	1
1743	comp45394_c0	AT1G06430	359	373	0.962466488	BLAT	9
1744	comp83070_c0	AT2G29065	1074	1187	0.904802022	BLAT	1
1745	comp76810_c0	AT2G45380	835	896	0.931919643	BLAT	0
1746	comp70087_c0	AT2G31410	672	769	0.873862159	BLAT	1
1747	comp39961_c0	AT4G02490	68.5514	222	0.418918919	BLAST2GO	2
1748	comp84577_c0	AT2G16750	1945	2103	0.924869234	BLAT	0
1749	comp71264_c0	AT5G07430	1138	1234	0.922204214	BLAT	1
1750	comp80609_c0	AT5G18810	834	937	0.890074707	BLAT	9
1751	comp69341_c0	AT1G62422	255	282	0.904255319	BLAT	1
1752	comp69341_c1	AT1G62422	321	359	0.894150418	BLAT	1
1753	comp76162_c0	AT4G12230	1288	1375	0.936727273	BLAT	1
1754	comp40416_c0	AT5G65870	237	257	0.922178988	BLAT	0
1755	comp83896_c2	AT3G13890	138	142	0.971830986	BLAT	1
1756	comp83896_c1	AT4G01680	1075	1144	0.939685315	BLAT	1
1757	comp83896_c0	AT3G13890	659	703	0.937411095	BLAT	1
1758	comp79790_c0	AT2G45730	1456	1534	0.949152542	BLAT	1
1759	comp68609_c0	AT3G49780	333	354	0.940677966	BLAT	0
1760	comp85626_c0	AT3G18640	2093	2291	0.913574858	BLAT	1
1761	comp3015246_c0	AT4G10460	151	192	0.786458333	BLAT	1
1762	comp80436_c0	AT3G27250	1035	1135	0.911894273	BLAT	0
1763	comp77518_c1	AT2G19570	301	317	0.949526814	BLAT	0
1764	comp77518_c0	AT2G19570	268	291	0.920962199	BLAT	4
1765	comp81952_c0	AT3G62260	384	426	0.901408451	BLAT	0
1766	comp81952_c1	AT3G62260	896	985	0.90964467	BLAT	0
1767	comp83144_c0	AT3G23560	1418	1529	0.927403532	BLAT	9
1768	comp83868_c0	AT1G70820	689	738	0.933604336	BLAT	0
1769	comp83868_c1	AT1G70820	983	1046	0.939770554	BLAT	0
1770	comp83551_c0	AT3G26050	1625	1842	0.882193268	BLAT	1
1771	comp71774_c1	AT1G78865	92	100	0.92	BLAT	1
1772	comp71774_c0	AT4G12620	122	140	0.871428571	BLAT	1
1773	comp75708_c0	AT1G75560	935	1022	0.914872798	BLAT	1
1774	comp85628_c1	AT3G23020	800	853	0.937866354	BLAT	0
1775	comp72682_c0	AT1G32210	527	568	0.927816901	BLAT	0
1776	comp71033_c0	AT5G10770	193	214	0.901869159	BLAT	1
1777	comp76991_c1	AT5G12050	931	1034	0.900386847	BLAT	1
1778	comp80550_c0	AT5G24340	1531	1640	0.933536585	BLAT	0
1779	comp76450_c0	AT5G54540	908	986	0.920892495	BLAT	0
1780	comp84421_c0	AT1G24160	2002	2248	0.890569395	BLAT	9
1781	comp82282_c1	AT2G13650	1194	1290	0.925581395	BLAT	9
1782	comp66413_c0	AT1G80555	85	96	0.885416667	BLAT	1
1783	comp73951_c0	AT1G69700	638	691	0.923299566	BLAT	1
1784	comp79759_c0	AT2G47930	430	464	0.926724138	BLAT	0
1785	comp79759_c1	AT2G47910	691	750	0.921333333	BLAT	0
1786	comp77122_c0	AT1G49440	137	204	0.671568627	BLAT	9
1787	comp60288_c0	AT4G30100	101	123	0.821138211	BLAT	1
1788	comp72309_c0	AT1G61570	291	328	0.887195122	BLAT	1
1789	comp4727275_c0	AT4G04540	192	246	0.780487805	BLAT	1
1790	comp21185_c0	AT4G06658	52	72	0.722222222	BLAT	1
1791	comp47402_c0	AT5G50620	88	106	0.830188679	BLAT	11
1792	comp47402_c0	AT5G50510	88	106	0.830188679	BLAT	11
1793	comp1294430_c0	AT1G77990	242	255	0.949019608	BLAT	1
1794	comp46930_c0	AT3G19380	79	87	0.908045977	BLAT	1
1795	comp87481_c0	AT5G41550	1168	1335	0.874906367	BLAT	1
1796	comp29831_c0	AT4G06557	43	54	0.796296296	BLAT	1
1797	comp73904_c0	AT1G22440	1067	1211	0.881090008	BLAT	0
1798	comp69052_c0	AT3G18150	662	801	0.826466916	BLAT	0
1799	comp44775_c0	AT4G23900	217	232	0.935344828	BLAT	4
1800	comp80689_c0	AT1G29630	2232	2418	0.923076923	BLAT	1
1801	comp82073_c0	AT1G10522	800	868	0.921658986	BLAT	0
1802	comp78148_c4	AT2G07677	205	218	0.940366972	BLAT	1
1803	comp78148_c1	AT2G47220	228	253	0.901185771	BLAT	1
1804	comp78148_c0	AT1G11420	245	281	0.871886121	BLAT	1
1805	comp78148_c3	AT5G23800	364	461	0.789587852	BLAT	1
1806	comp78148_c2	AT2G47220	354	386	0.917098446	BLAT	1
1807	comp72711_c0	AT1G32410	555	596	0.931208054	BLAT	0
1808	comp1521423_c0	AT4G17570	79	99	0.797979798	BLAT	1
1809	comp82286_c0	AT1G20770	776	855	0.907602339	BLAT	0
1810	comp72036_c0	AT3G03773	83	123	0.674796748	BLAT	1
1811	comp84185_c0	AT3G52240	1952	2142	0.911297852	BLAT	9
1812	comp73955_c0	AT1G58848	45	59	0.762711864	BLAT	7
1813	comp73955_c0	AT1G59218	45	60	0.75	BLAT	7
1814	comp43844_c0	AT4G13850	155	171	0.906432749	BLAT	1
1815	comp79755_c1	AT4G05020	1880	1999	0.940470235	BLAT	0
1816	comp71017_c0	AT1G63350	86	99	0.868686869	BLAT	1
1817	comp75644_c0	AT2G42840	1061	1146	0.92582897	BLAT	0
1818	comp59867_c0	AT4G09012	273	287	0.951219512	BLAT	9
1819	comp67910_c0	AT4G33040	666	712	0.935393258	BLAT	1
1820	comp84999_c2	AT5G11000	299	327	0.914373089	BLAT	0
1821	comp84999_c3	AT3G18040	1312	1371	0.956965718	BLAT	1
1822	comp84999_c0	AT3G18040	361	375	0.962666667	BLAT	1
1823	comp68006_c0	AT1G68390	1002	1068	0.938202247	BLAT	0
1824	comp84999_c4	AT3G55400	1822	1958	0.930541369	BLAT	0
1825	comp49839_c0	AT4G23220	61	80	0.7625	BLAT	1
1826	comp74072_c0	AT2G36330	977	1052	0.928707224	BLAT	0
1827	comp75955_c0	AT3G04520	1132	1208	0.937086093	BLAT	0
1828	comp81956_c1	AT2G28910	1174	1294	0.907264297	BLAT	0
1829	comp83148_c0	AT1G36390	736	854	0.861826698	BLAT	1
1830	comp1145823_c0	AT2G22950	205	219	0.936073059	BLAT	1
1831	comp71770_c0	AT1G04620	1482	1550	0.956129032	BLAT	0
1832	comp816446_c0	AT2G19560	60	63	0.952380952	BLAT	1
1833	comp82031_c0	AT1G63140	1007	1186	0.849072513	BLAT	9
1834	comp85096_c0	AT4G21070	2743	2950	0.929830508	BLAT	0
1835	comp71486_c0	AT5G54190	725	778	0.931876607	BLAT	0
1836	comp84031_c0	AT1G72500	2095	2257	0.928223305	BLAT	1
1837	comp76150_c0	AT1G69790	1017	1086	0.936464088	BLAT	0
1838	comp46934_c0	AT3G29778	73	96	0.760416667	BLAT	1
1839	comp80803_c0	AT1G79230	1264	1347	0.938381589	BLAT	0
1840	comp67148_c0	AT1G26910	223	250	0.892	BLAT	0
1841	comp83959_c0	AT2G42860	694	777	0.893178893	BLAT	1
1842	comp64240_c0	AT1G70030	481	540	0.890740741	BLAT	1
1843	comp74602_c0	AT2G30480	306	332	0.921686747	BLAT	1
1844	comp69056_c1	AT5G56010	56	69	0.811594203	BLAT	1
1845	comp86135_c0	AT3G14610	1369	1447	0.94609537	BLAT	9
1846	comp87458_c0	AT5G40820	4475	4623	0.967986156	BLAT	1
1847	comp77715_c0	AT4G19080	854	949	0.899894626	BLAT	1
1848	comp61688_c0	AT4G34800	276	285	0.968421053	BLAT	1
1849	comp85092_c1	AT1G60460	949	1031	0.920465567	BLAT	0
1850	comp85092_c0	AT1G60470	1201	1283	0.936087295	BLAT	0
1851	comp886912_c0	AT5G52750	178	192	0.927083333	BLAT	0
1852	comp78284_c0	AT3G23610	80	90	0.888888889	BLAT	1
1853	comp84939_c1	AT1G31430	1079	1168	0.92380137	BLAT	0
1854	comp3305422_c0	AT1G68090	199	216	0.921296296	BLAT	1
1855	comp84235_c0	AT2G39250	1032	1144	0.902097902	BLAT	9
1856	comp78806_c0	AT5G61660	509	556	0.915467626	BLAT	0
1857	comp79751_c0	AT2G38040	2623	2820	0.930141844	BLAT	1
1858	comp87029_c0	AT3G26570	1863	1999	0.931965983	BLAT	1
1859	comp87029_c2	AT1G64550	2206	2292	0.962478185	BLAT	0
1860	comp85177_c2	AT3G54660	1966	2098	0.937082936	BLAT	0
1861	comp85177_c1	AT5G43880	2373	2606	0.910590944	BLAT	1
1862	comp85177_c0	AT2G22500	1093	1192	0.916946309	BLAT	1
1863	comp51943_c1	AT2G12680	80	126	0.634920635	BLAT	1
1864	comp86195_c0	AT1G07240	662	736	0.899456522	BLAT	9
1865	comp76253_c0	AT3G14850	1006	1102	0.912885662	BLAT	0
1866	comp70171_c0	AT3G10660	333	374	0.890374332	BLAT	0
1867	comp86131_c0	AT1G07480	1599	1727	0.925883034	BLAT	9
1868	comp84899_c0	AT2G14680	1847	1985	0.930478589	BLAT	1
1869	comp87059_c0	AT1G53140	2427	2572	0.943623639	BLAT	1
1870	comp74908_c0	AT4G27960	43	43	1	BLAT	1
1871	comp60051_c0	AT5G40920	609	761	0.800262812	BLAT	1
1872	comp44737_c0	AT1G17280	118	128	0.921875	BLAT	0
1873	comp471434_c0	AT3G14660	198	230	0.860869565	BLAT	1
1874	comp75122_c0	AT1G21240	73	77	0.948051948	BLAT	1
1875	comp85526_c0	AT1G03340	1092	1214	0.899505766	BLAT	1
1876	comp1269239_c0	AT2G39640	195	232	0.840517241	BLAT	1
1877	comp73724_c0	AT5G18690	464	521	0.89059501	BLAT	1
1878	comp83394_c0	AT3G04650	1526	1635	0.933333333	BLAT	0
1879	comp55244_c0	AT1G60230	77	80	0.9625	BLAT	1
1880	comp55997_c0	AT5G53635	217	243	0.893004115	BLAT	0
1881	comp55997_c1	AT5G25850	231	286	0.807692308	BLAT	0
1882	comp487341_c0	AT4G16870	35	38	0.921052632	BLAT	1
1883	comp67255_c0	AT5G33434	93	104	0.894230769	BLAT	1
1884	comp76385_c2	AT3G46600	528	560	0.942857143	BLAT	1
1885	comp76385_c3	AT5G59460	283	342	0.82748538	BLAT	0
1886	comp76385_c0	AT3G46600	239	255	0.937254902	BLAT	1
1887	comp76385_c1	AT3G46600	1044	1141	0.914986854	BLAT	1
1888	comp375785_c0	AT2G07704	448	449	0.997772829	BLAT	1
1889	comp45537_c0	AT4G21180	208	223	0.932735426	BLAT	1
1890	comp2792106_c0	AT1G70170	209	238	0.878151261	BLAT	1
1891	comp86716_c0	AT5G49580	1963	2082	0.94284342	BLAT	1
1892	comp76154_c0	AT1G03180	1069	1173	0.911338448	BLAT	0
1893	comp77764_c0	AT5G26780	1327	1417	0.936485533	BLAT	0
1894	comp77764_c1	AT5G26780	337	370	0.910810811	BLAT	0
1895	comp80807_c0	AT2G30580	1669	1790	0.932402235	BLAT	0
1896	comp85920_c4	AT1G20270	906	947	0.956705385	BLAT	0
1897	comp85920_c2	AT1G76030	1604	1703	0.941867293	BLAT	0
1898	comp85920_c1	AT4G39900	39	42	0.928571429	BLAT	1
1899	comp1382953_c0	AT5G54610	254	281	0.903914591	BLAT	9
1900	comp5253_c0	AT5G38990	160	195	0.820512821	BLAT	0
1901	comp81677_c0	AT1G29470	1177	1225	0.960816327	BLAT	0
1902	comp73007_c0	AT4G36410	368	380	0.968421053	BLAT	1
1903	comp73007_c1	AT4G36410	221	233	0.948497854	BLAT	1
1904	comp60005_c0	AT2G27940	281	322	0.872670807	BLAT	0
1905	comp81677_c1	AT1G29470	1440	1520	0.947368421	BLAT	0
1906	comp2846894_c0	AT1G13050	181	194	0.932989691	BLAT	1
1907	comp67668_c0	AT2G29740	274	298	0.919463087	BLAT	9
1908	comp67668_c1	AT2G29740	45	47	0.957446809	BLAT	1
1909	comp78280_c0	AT2G42770	780	828	0.942028986	BLAT	1
1910	comp43855_c0	AT1G10095	46	46	1	BLAT	1
1911	comp68065_c4	AT3G23810	190	204	0.931372549	BLAT	9
1912	comp734809_c0	AT1G66100	136	151	0.900662252	BLAT	0
1913	comp69477_c1	AT5G14020	436	471	0.925690021	BLAT	1
1914	comp68065_c0	AT3G23810	249	270	0.922222222	BLAT	0
1915	comp68065_c1	AT3G23810	385	406	0.948275862	BLAT	0
1916	comp68065_c2	AT3G23810	317	346	0.916184971	BLAT	0
1917	comp68065_c3	AT3G23810	307	329	0.933130699	BLAT	9
1918	comp76416_c0	AT4G35110	1203	1320	0.911363636	BLAT	0
1919	comp760177_c0	AT5G42645	60	75	0.8	BLAT	1
1920	comp68470_c0	AT1G73210	215	227	0.947136564	BLAT	1
1921	comp77760_c0	AT1G62800	719	791	0.90897598	BLAT	1
1922	comp77760_c1	AT1G62800	249	279	0.892473118	BLAT	1
1923	comp81060_c0	AT1G42510	431	594	0.725589226	BLAT	1
1924	comp81060_c1	AT3G32230	633	792	0.799242424	BLAT	1
1925	comp68737_c0	AT5G19330	46	46	1	BLAT	1
1926	comp80887_c0	AT3G56480	1755	1870	0.938502674	BLAT	0
1927	comp73640_c0	AT5G01110	54	63	0.857142857	BLAT	1
1928	comp70175_c0	AT2G37170	979	1075	0.910697674	BLAT	1
1929	comp61464_c0	AT3G32893	62	67	0.925373134	BLAT	1
1930	comp62228_c0	AT3G11600	65	71	0.915492958	BLAT	1
1931	comp79969_c0	AT3G56430	1205	1276	0.944357367	BLAT	0
1932	comp72649_c1	AT1G18750	89	91	0.978021978	BLAT	1
1933	comp72649_c0	AT1G18750	1125	1176	0.956632653	BLAT	1
1934	comp59904_c0	AT4G27010	97	106	0.91509434	BLAT	1
1935	comp73753_c0	AT2G20450	44	45	0.977777778	BLAT	1
1936	comp74179_c0	AT4G33070	1430	1523	0.93893631	BLAT	1
1937	comp65228_c0	AT4G15880	53	63	0.841269841	BLAT	1
1938	comp69228_c0	AT3G48185	424	444	0.954954955	BLAT	1
1939	comp85246_c0	AT3G47700	2397	2580	0.929069767	BLAT	1
1940	comp2371503_c0	AT3G11110	64	73	0.876712329	BLAT	1
1941	comp76381_c0	AT5G52850	2421	2662	0.909466566	BLAT	0
1942	comp79246_c0	AT5G56180	1344	1447	0.928818245	BLAT	1
1943	comp28361_c0	AT5G38470	264	287	0.919860627	BLAT	0
1944	comp86712_c0	AT5G17725	135	210	0.642857143	BLAT	9
1945	comp72913_c0	AT1G04555	451	476	0.947478992	BLAT	1
1946	comp82011_c0	AT3G14100	1465	1563	0.937300064	BLAT	0
1947	comp86822_c1	AT5G23490	903	1004	0.89940239	BLAT	1
1948	comp86822_c0	AT5G08440	2051	2177	0.942122186	BLAT	1
1949	comp74282_c0	AT2G25650	109	134	0.813432836	BLAT	1
1950	comp79965_c0	AT4G32940	1608	1726	0.931633835	BLAT	0
1951	comp82788_c0	AT3G29760	987	1141	0.865030675	BLAT	1
1952	comp73757_c0	AT3G53350	1047	1120	0.934821429	BLAT	0
1953	comp82757_c0	AT1G75020	1251	1327	0.942727958	BLAT	1
1954	comp58534_c0	AT1G13110	37	39	0.948717949	BLAT	1
1955	comp74984_c0	AT5G09805	270	289	0.934256055	BLAT	1
1956	comp78852_c1	AT5G50570	655	701	0.934379458	BLAT	4
1957	comp78852_c0	AT5G50570	531	570	0.931578947	BLAT	4
1958	comp73003_c0	AT1G68530	315	364	0.865384615	BLAT	1
1959	comp61416_c0	AT5G04310	597	643	0.928460342	BLAT	9
1960	comp77598_c0	AT1G32130	1678	1769	0.948558508	BLAT	1
1961	comp65310_c0	AT4G02810	210	260	0.807692308	BLAT	0
1962	comp63966_c0	AT3G28850	651	722	0.90166205	BLAT	0
1963	comp74449_c0	AT1G12060	593	640	0.9265625	BLAT	1
1964	comp79995_c0	AT5G61670	973	1034	0.941005803	BLAT	0
1965	comp79995_c1	AT5G07440	1248	1340	0.931343284	BLAT	1
1966	comp86310_c0	AT1G42140	46	52	0.884615385	BLAT	1
1967	comp84453_c0	AT3G29170	595	655	0.908396947	BLAT	0
1968	comp66871_c0	AT3G27430	45	60	0.75	BLAT	7
1969	comp66871_c0	AT5G40580	45	60	0.75	BLAT	7
1970	comp81434_c0	AT5G02520	806	943	0.854718982	BLAT	1
1971	comp51223_c0	AT2G25200	216	250	0.864	BLAT	0
1972	comp51223_c1	AT2G25200	194	216	0.898148148	BLAT	0
1973	comp72351_c0	AT1G28490	836	873	0.957617411	BLAT	1
1974	comp72186_c0	AT5G11410	240	267	0.898876404	BLAT	1
1975	comp76116_c0	AT3G50350	556	597	0.931323283	BLAT	1
1976	comp73012_c0	AT5G59490	839	910	0.921978022	BLAT	0
1977	comp71698_c0	AT4G29260	737	805	0.91552795	BLAT	9
1978	comp56796_c1	AT2G17390	602	644	0.934782609	BLAT	0
1979	comp69770_c0	AT3G44735	73	99	0.737373737	BLAT	1
1980	comp68733_c0	AT1G75930	422	468	0.901709402	BLAT	1
1981	comp79175_c0	AT5G58440	1982	2102	0.942911513	BLAT	9
1982	comp71998_c0	AT1G77330	1056	1137	0.928759894	BLAT	0
1983	comp85039_c0	AT1G27500	2098	2256	0.929964539	BLAT	0
1984	comp87223_c0	AT2G39340	3265	3508	0.930729761	BLAT	1
1985	comp82223_c0	AT5G44500	72	76	0.947368421	BLAT	1
1986	comp82223_c1	AT5G44500	533	586	0.909556314	BLAT	9
1987	comp82223_c2	AT5G44520	766	843	0.908659549	BLAT	1
1988	comp62224_c0	AT1G49880	638	697	0.915351506	BLAT	0
1989	comp73046_c0	AT3G23240	725	811	0.893958076	BLAT	0
1990	comp24419_c0	AT5G41920	39	43	0.906976744	BLAT	1
1991	comp82663_c0	AT2G35510	1396	1527	0.914210871	BLAT	9
1992	comp82663_c1	AT2G35510	538	603	0.892205638	BLAT	1
1993	comp79999_c0	AT1G31930	2012	2142	0.939309057	BLAT	0
1994	comp70546_c0	AT5G20630	687	748	0.918449198	BLAT	0
1995	comp85013_c0	AT1G28260	2693	2894	0.930545957	BLAT	1
1996	comp69224_c0	AT5G07540	89	105	0.847619048	BLAT	1
1997	comp66604_c0	AT2G18540	46	50	0.92	BLAT	1
1998	comp49032_c0	AT1G63650	52	53	0.981132075	BLAT	1
1999	comp29793_c0	AT5G66985	312	345	0.904347826	BLAT	0
[truncated: 27,591 more rows]
