# Supplementary material for: Apomictic and Sexual Germline Development Differ with Respect to Cell Cycle, Transcriptional, Hormonal and Epigenetic Regulation
Source: PLoS Genet. 2014 Jul 10;10(7):e1004476. doi: 10.1371/journal.pgen.1004476 (PMC4091798; doi:10.1371/journal.pgen.1004476)
Supplement: Table S3 — BgPANP expression calls. Datasheet with BgPANP present (P) and absent (A) calls and p values in the AIC (apo_initial1, apo_initial2), the surrounding nucellus (sporo_nucellus1, and _2), egg cell (egg_cell1), central cell (central_cell), and synergid cells (synergid_cell) of Boechera. (XLS) [file pgen.1004476.s010.xls]

## Sheet: pvals
	egg_cell1	central_cell1	apo_initial_cell1	apo_initial_cell2	synergid_cell1	sporo_nucellus1	sporo_nucellus2	egg_cell1	central_cell1	apo_initial_cell1	apo_initial_cell2	sporo_nucellus1	sporo_nucellus2
AFFX-Athal-25SrRNA_s	0	0	0	0	0	0	0	P	P	P	P	P	P
AFFX-Athal-5SrRNA	0.94598	0.988635	0.970571	0.969494	0.978888	0.988833	0.980022	A	A	A	A	A	A
AFFX-Athal-Actin_3_f	0.00208635	0.0370247	0.00340827	0.00189956	0.00448518	0.002698	0.00341302	P	A	P	P	P	P
AFFX-Athal-Actin_5_r	0	0.000580803	0	0.000307473	8.74258e-05	6.83081e-06	0	P	P	P	P	P	P
AFFX-Athal-Actin_M	0	0.0220859	1.30147e-05	0	0.00820877	0	0.00798573	P	A	P	P	P	P
AFFX-Athal-GAPDH_3_s	0.602954	0.87388	0.497485	0.693556	0.566916	0.623134	0.965398	A	A	A	A	A	A
AFFX-Athal-GAPDH_5_s	0.000197862	0.06749	0.000314304	0.00146616	0.00295112	5.49496e-05	0.00734911	P	A	P	P	P	P
AFFX-Athal-GAPDH_M_s	0	0.026466	0	0	0	0	0	P	A	P	P	P	P
AFFX-Athal-Ubq_3_f	0	0.000122023	0	1.26596e-05	0.000160706	0	0.000108691	P	P	P	P	P	P
AFFX-Athal-Ubq_5_f	0.000768111	0.00490286	0.00282751	0.00198186	0.000897949	0.00019678	0.00323867	P	P	P	P	P	P
AFFX-Athal-Ubq_M_f	0.00135209	0.00966798	0.00689751	0.00616157	0.013279	0.000933686	0.01369	P	P	P	P	P	P
AFFX-BioB-3	0	0	0	7.63192e-05	0	0	0	P	P	P	P	P	P
AFFX-BioB-5	0	0	0	5.454e-05	0	0	0	P	P	P	P	P	P
AFFX-BioB-M	0	0	0	5.61136e-06	0	0	0	P	P	P	P	P	P
AFFX-BioC-3	0	0	0	0	0	0	0	P	P	P	P	P	P
AFFX-BioC-5	0	0	0	0	0	0	0	P	P	P	P	P	P
AFFX-BioDn-3	0	0	0	0	0	0	0	P	P	P	P	P	P
AFFX-BioDn-5	0	0	0	0	0	0	0	P	P	P	P	P	P
AFFX-CreX-3	0	0	0	0	0	0	0	P	P	P	P	P	P
AFFX-CreX-5	0	0	0	0	0	0	0	P	P	P	P	P	P
AFFX-DapX-3	0.995743	0.994273	0.991492	0.984666	0.909282	0.992825	0.991135	A	A	A	A	A	A
AFFX-DapX-5	0.918011	0.838877	0.878669	0.912214	0.874608	0.855354	0.882667	A	A	A	A	A	A
AFFX-DapX-M	0.881551	0.927994	0.867888	0.864154	0.948076	0.931854	0.880329	A	A	A	A	A	A
AFFX-LysX-3	0.514005	0.957247	0.830434	0.808359	0.940147	0.658676	0.829485	A	A	A	A	A	A
AFFX-LysX-5	0.957374	0.942113	0.943994	0.922392	0.871452	0.94424	0.9664	A	A	A	A	A	A
AFFX-LysX-M	0.942072	0.941115	0.981984	0.946807	0.970948	0.9479	0.963567	A	A	A	A	A	A
AFFX-PheX-3	0.0419459	0.0193378	0.0459153	0.0542239	0.0241715	0.0753136	0.0689709	A	P	A	A	A	A
AFFX-PheX-5	0.837299	0.941967	0.851198	0.890743	0.7428	0.803122	0.92844	A	A	A	A	A	A
AFFX-PheX-M	0.929418	0.904541	0.923258	0.919306	0.942006	0.92138	0.964775	A	A	A	A	A	A
AFFX-r2-At-Actin-3_s	0	0	0	0	0	0	6.02745e-05	P	P	P	P	P	P
AFFX-r2-At-Actin-5_s	0.0516433	0.090184	0.0797133	0.0961982	0.180298	0.0776443	0.104854	A	A	A	A	A	A
AFFX-r2-At-Actin-M_s	0	0.012505	0	0	0.0114886	0	0.000274306	P	P	P	P	P	P
AFFX-r2-At-GAPDH-3_s	0	0	0	0	0	0	0	P	P	P	P	P	P
AFFX-r2-At-GAPDH-5_s	0	0.136204	0	1.32272e-05	0	0	0.00112821	P	A	P	P	P	P
AFFX-r2-At-U12639	0.315854	0.401015	0.482579	0.261342	0.0628573	0.325803	0.367476	A	A	A	A	A	A
AFFX-r2-At-Ubq-3_x	0	0	0	0	0	0	0	P	P	P	P	P	P
AFFX-r2-At-Ubq-5_x	0	0	0	0	0	0	0	P	P	P	P	P	P
AFFX-r2-Bs-dap-3	0.763066	0.973867	0.522358	0.816234	0.73601	0.59477	0.676416	A	A	A	A	A	A
AFFX-r2-Bs-dap-5	0.853366	0.932017	0.855643	0.854588	0.682772	0.860735	0.883013	A	A	A	A	A	A
AFFX-r2-Bs-dap-M	0.997578	0.999149	0.986881	0.799731	0.999204	0.986071	0.964231	A	A	A	A	A	A
AFFX-r2-Bs-lys-3	0.528971	0.805798	0.702091	0.473785	0.778514	0.88667	0.70487	A	A	A	A	A	A
AFFX-r2-Bs-lys-5	0.98219	0.983145	0.851059	0.550209	0.906598	0.955437	0.998108	A	A	A	A	A	A
AFFX-r2-Bs-lys-M	0.917428	0.892599	0.926057	0.955832	0.895068	0.953747	0.94444	A	A	A	A	A	A
AFFX-r2-Bs-phe-3	0.600381	0.286567	0.64344	0.651089	0.431601	0.686713	0.748323	A	A	A	A	A	A
AFFX-r2-Bs-phe-5	0.99985	0.999981	0.986317	0.791112	0.999555	0.975322	0.977418	A	A	A	A	A	A
AFFX-r2-Bs-phe-M	0.989358	0.924111	0.846039	0.84368	0.774027	0.725201	0.874563	A	A	A	A	A	A
AFFX-r2-Bs-thr-3_s	0.098355	0.14984	0.322008	0.161921	0.486687	0.355246	0.252279	A	A	A	A	A	A
AFFX-r2-Bs-thr-5_s	0.779352	0.745866	0.779854	0.599375	0.909816	0.63772	0.452314	A	A	A	A	A	A
AFFX-r2-Bs-thr-M_s	0.154322	0.214923	0.154293	0.111541	0.0508459	0.131217	0.155532	A	A	A	A	A	A
AFFX-r2-Ec-bioB-3	0	0	0	1.29573e-05	0	0	0	P	P	P	P	P	P
AFFX-r2-Ec-bioB-5	0	0	0	5.91709e-06	0	0	0	P	P	P	P	P	P
AFFX-r2-Ec-bioB-M	0	0	0	0	0	0	0	P	P	P	P	P	P
AFFX-r2-Ec-bioC-3	0	0	0	0	0	0	0	P	P	P	P	P	P
AFFX-r2-Ec-bioC-5	0	0	0	0	0	0	0	P	P	P	P	P	P
AFFX-r2-Ec-bioD-3	0	0	0	0	0	0	0	P	P	P	P	P	P
AFFX-r2-Ec-bioD-5	0	0	0	0	0	0	0	P	P	P	P	P	P
AFFX-r2-P1-cre-3	0	0	0	0	0	0	0	P	P	P	P	P	P
AFFX-r2-P1-cre-5	0	0	0	0	0	0	0	P	P	P	P	P	P
AFFX-ThrX-3	0.170465	0.300895	0.205692	0.0553826	0.274723	0.244912	0.205096	A	A	A	A	A	A
AFFX-ThrX-5	0.922516	0.879979	0.962904	0.981597	0.917495	0.914027	0.992666	A	A	A	A	A	A
AFFX-ThrX-M	0.893098	0.957238	0.909145	0.864234	0.893467	0.986418	0.921667	A	A	A	A	A	A
AFFX-TrpnX-3	0.983908	0.982249	0.997449	0.981653	0.992622	0.987683	0.984195	A	A	A	A	A	A
AFFX-TrpnX-5	0.779147	0.921766	0.753236	0.781862	0.845617	0.778988	0.785527	A	A	A	A	A	A
AFFX-TrpnX-M	0.932737	0.95417	0.952661	0.974024	0.89374	0.936329	0.964556	A	A	A	A	A	A
AT1G01010	0.397144	0.229202	0.486719	0.420215	0.416915	0.409144	0.462159	A	A	A	A	A	A
AT1G01030	0.589886	0.837349	0.923241	0.891805	0.77739	0.80335	0.749314	A	A	A	A	A	A
AT1G01040	0.125045	0.321071	0.167538	0.227098	0.0968218	0.151514	0.38088	A	A	A	A	A	A
AT1G01050	0	0.333652	0	0.000896943	3.81697e-06	0	0	P	A	P	P	P	P
AT1G01060	0.0211462	0.0766274	0.110667	0.0865794	0.126107	0.112911	0.0292545	A	A	A	A	A	A
AT1G01070	0.568749	0.735904	0.530003	0.530833	0.544623	0.465486	0.400048	A	A	A	A	A	A
AT1G01080	0.456058	0.821278	0.315314	0.0951487	0.59395	0.369088	0.606595	A	A	A	A	A	A
AT1G01090	2.62473e-05	0.0034333	0	5.87377e-06	0.0379896	0	0.000215451	P	P	P	P	P	P
AT1G01100	0	0.0176359	0	0	1.81819e-05	0	0	P	P	P	P	P	P
AT1G01110	0.0148785	0.306221	0.262144	0.112818	0.232591	0.344347	0.20654	P	A	A	A	A	A
AT1G01120	0.127669	0.477431	0.140063	0.100688	0.220518	0.271305	0.000820062	A	A	A	A	A	P
AT1G01130	0.0852446	0.142705	0.0934328	0.0237244	0.0751827	0.123601	0.150971	A	A	A	A	A	A
AT1G01140	0.220951	0.97741	0.773411	0.0225092	0.287385	0.0943294	0.786826	A	A	A	A	A	A
AT1G01150	0.976186	0.988026	0.997419	0.996868	0.990034	0.976981	0.998069	A	A	A	A	A	A
AT1G01160	0.0362747	0.207668	0.176162	0.203301	0.360946	0.153905	0.491917	A	A	A	A	A	A
AT1G01170	0	0.0702798	0.00023984	2.44409e-05	0.00284534	0.00224994	0.170529	P	A	P	P	P	A
AT1G01190	0.0530872	0.0622443	0.111248	0.0250759	0.0470846	0.145833	0.0955139	A	A	A	A	A	A
AT1G01200	0.0145064	0.0300984	0.0131113	0.00950116	0.012295	0.0311536	0.0292	P	A	P	P	A	A
AT1G01220	0.677985	0.594835	0.471383	0.426716	0.312267	0.71767	0.593645	A	A	A	A	A	A
AT1G01225	0.220005	0.289068	0.282226	0.241507	0.0749556	0.333554	0.247964	A	A	A	A	A	A
AT1G01230	1.95495e-05	0.00230585	0	1.19987e-05	0	0	0.00268352	P	P	P	P	P	P
AT1G01240	0	0.00163851	0	8.0464e-06	0	0	0.000110384	P	P	P	P	P	P
AT1G01250	0.114573	0.334711	0.23392	0.187366	0.26018	0.326722	0.0686752	A	A	A	A	A	A
AT1G01260	0.156373	0.309998	0.136379	0.00859637	0.125982	0.108485	0.0122635	A	A	A	P	A	P
AT1G01280	0.794948	0.879416	0.828041	0.626635	0.824819	0.334921	0.772208	A	A	A	A	A	A
AT1G01290	0.396005	0.777008	0.620641	0.627717	0.881934	0.619179	0.491588	A	A	A	A	A	A
AT1G01300	0	0.00233063	0.00143218	4.72759e-06	0.00733242	0.000214855	0.00189852	P	P	P	P	P	P
AT1G01310	0.605847	0.441046	0.484321	0.297811	0.230233	0.39528	0	A	A	A	A	A	P
AT1G01320	0.0802805	0.214535	0.160477	0.125506	0.0359147	0.176606	0.170077	A	A	A	A	A	A
AT1G01340	0.74197	0.886123	0.848374	0.921944	0.154251	0.840155	0.914368	A	A	A	A	A	A
AT1G01360	0.0928904	0.272951	0.0999703	0.0239782	0.19734	0.101009	0.094965	A	A	A	A	A	A
AT1G01370	0.418633	0.636647	0.676944	0.56165	0.384225	0.442854	0.683733	A	A	A	A	A	A
AT1G01380	0.982798	0.960057	0.929817	0.719508	0.890743	0.921627	0.901672	A	A	A	A	A	A
AT1G01390	0.445703	0.590246	0.557205	0.389556	0.660113	0.59477	0.539029	A	A	A	A	A	A
AT1G01410	0.631226	0.637888	0.641586	0.64843	0.749174	0.590076	0.686192	A	A	A	A	A	A
AT1G01420	0.6645	0.359653	0.591551	0.708789	0.458127	0.591917	0.63824	A	A	A	A	A	A
AT1G01430	0.098355	0.0863096	0.0676618	0.0732707	0.0729104	0.0347708	0.14316	A	A	A	A	A	A
AT1G01440	0.899663	0.912461	0.972695	0.847191	0.985302	0.99453	0.971252	A	A	A	A	A	A
AT1G01450	0.456058	0.113888	0.591551	0.469718	0.438482	0.413454	0.658736	A	A	A	A	A	A
AT1G01460	0.48651	0.780431	0.304054	0.80686	0.317622	0.513379	0.150683	A	A	A	A	A	A
AT1G01470	0.173003	0.172066	0.615509	0.548472	0.393199	0.275442	0.506787	A	A	A	A	A	A
AT1G01480	0.0436417	0.0676743	0.0563827	0.0542635	0.0422421	0.0445501	0.08376	A	A	A	A	A	A
AT1G01490	0.466429	0.773776	0.756226	0.166831	0.453394	0.548559	0.599733	A	A	A	A	A	A
AT1G01500	0.158833	0.0770318	0.0603697	0.0467751	0.162487	0.0589786	0.0484398	A	A	A	A	A	A
AT1G01510	5.2599e-05	0.00349003	0	0.000192053	0.000330427	0.000423566	0.0150953	P	P	P	P	P	P
AT1G01520	0.855054	0.993399	0.994758	0.977894	0.990798	0.978354	0.996595	A	A	A	A	A	A
AT1G01530	0.770432	0.444421	0.784198	0.719491	0.77739	0.880417	0.756311	A	A	A	A	A	A
AT1G01540	0	0.00106924	0	8.41795e-06	1.64413e-06	6.53901e-07	0.00143927	P	P	P	P	P	P
AT1G01550	0.0379193	0.156239	0.0582696	0.0587157	0.0121298	0.0822427	0.0188391	A	A	A	A	A	P
AT1G01560	0.0231912	0.619533	0.721924	0.238904	0.544756	0.144856	0.531256	A	A	A	A	A	A
AT1G01570	0.291097	0.381529	0.339434	0.31951	0.431317	0.238142	0.171109	A	A	A	A	A	A
AT1G01600	0.00675283	0.259074	0.0454291	0.0426603	0.305515	0.425799	0.237794	P	A	A	A	A	A
AT1G01610	0	0.0142415	0	0.00197693	0.132207	0.00766402	1.56937e-05	P	P	P	P	P	P
AT1G01620	0.00492358	0.159601	0.336038	1.05242e-05	0.0174938	0.283445	0.159576	P	A	A	P	A	A
AT1G01630	0.00112435	0.11924	0.0496916	0.0808322	0.0555196	0.0833908	0.0357871	P	A	A	A	A	A
AT1G01640	0.426871	0.510758	0.363191	0.517515	0.01695	0.801727	0.192094	A	A	A	A	A	A
AT1G01650	0.000119168	0.00657892	0.00169655	0.00256499	0.049107	0.00104043	0.0230497	P	P	P	P	P	A
AT1G01660	0.475676	0.319363	0.402926	0.356219	0.513382	0.477259	0.323166	A	A	A	A	A	A
AT1G01670	0.123081	0.197028	0.133497	0.0669979	0.233067	0.0926512	0.202321	A	A	A	A	A	A
AT1G01695	0.0451632	0.0109197	0.0161808	0.0555913	0.00307666	0.0259027	0.00281661	A	P	P	A	A	P
AT1G01700	0.95761	0.966075	0.964826	0.982385	0.981557	0.931314	0.973559	A	A	A	A	A	A
AT1G01710	0.154713	0.17015	0.0339548	0.145082	0.015192	0.00338577	0.184132	A	A	A	A	P	A
AT1G01720	0.00489598	0.039783	0.0153835	0.0168729	3.98751e-05	0.118079	0.0343223	P	A	P	P	A	A
AT1G01725	0.109483	0.320758	0.155791	0.136087	0.326491	0.299595	0.191739	A	A	A	A	A	A
AT1G01730	0.0883527	0.361702	0.25714	0.330837	0.42233	0.237062	0.381318	A	A	A	A	A	A
AT1G01740	0.0104226	0.0194291	0.00273785	0.00300244	0.0108695	0.000275245	0.0155902	P	P	P	P	P	P
AT1G01750	0.705564	0.932059	0.635202	0.712135	0.746479	0.372746	0.399976	A	A	A	A	A	A
AT1G01760	0.073886	0.0104621	0.129689	0.724164	0.0730679	0.158231	0.156632	A	P	A	A	A	A
AT1G01770	0.165928	0.448821	0.395273	0.360547	0.24101	0.0398436	0.0477992	A	A	A	A	A	A
AT1G01780	0.164587	0.015419	0	0.0337306	0.0391085	0	0	A	P	P	A	P	P
AT1G01790	0.0101312	0.059791	0.0420301	0.0388089	0.02226	0.00722609	0.0623732	P	A	A	A	P	A
AT1G01800	0.0571097	0.110449	0.0229558	0.0515674	0.0942133	0.035357	0.0567562	A	A	A	A	A	A
AT1G01820	0.00204616	0.00573377	0.00330154	0.00466131	0.0358368	8.22548e-05	0.000579446	P	P	P	P	P	P
AT1G01830	0.0816056	0.170188	0.0168604	0.0686914	0.0708834	0.147176	0.158463	A	A	P	A	A	A
AT1G01840	0.035965	0.116817	0.129263	0.0241184	0.0866837	0.127781	0.12993	A	A	A	A	A	A
AT1G01860	0.300146	0.184641	0.321192	0.124716	0.408362	0.329341	0.268129	A	A	A	A	A	A
AT1G01900	0.404908	0.674555	0.608234	0.478416	0.405245	0.490787	0.599779	A	A	A	A	A	A
AT1G01910	0	0.0117175	0	3.4924e-05	0.00117704	1.11797e-06	6.47886e-05	P	P	P	P	P	P
AT1G01920	0.0279045	0.131203	0.0823902	0.0617856	0.0609353	0.0399974	0.0948885	A	A	A	A	A	A
AT1G01930	0	0.12648	0.00585805	0.00153029	0.0719898	0	0.0224047	P	A	P	P	P	A
AT1G01940	2.22731e-05	0.168599	0.000298089	6.08528e-05	0.000163434	0	0.000928229	P	A	P	P	P	P
AT1G01950	0.0279799	0.249862	0.0535489	0.0140978	0.162886	0.0499275	0.299414	A	A	A	P	A	A
AT1G01960	8.26623e-05	0.0271411	0	1.82491e-05	0.00110198	9.03865e-05	0.000265894	P	A	P	P	P	P
AT1G01970	0.0249861	0.0574606	0.0985968	0.00983794	0.12134	0.0937276	0.0809905	A	A	A	P	A	A
AT1G01980	0.57733	0.756132	0.702744	0.833109	0.427397	0.591917	0.428332	A	A	A	A	A	A
AT1G01990	0.00398554	0.060456	0.0388227	0.0280755	0.0786094	0.0199527	0.0258985	P	A	A	A	P	A
AT1G02000	0.0192381	0.00764831	0.0111134	0.0160915	0.0373811	0.00404183	0.0137827	P	P	P	P	P	P
AT1G02020	0.000630224	0.100064	0.0057703	0.00679942	0.000231348	0.0558305	0.0211216	P	A	P	P	A	A
AT1G02050	0.138833	0.17301	0.164513	0.0719549	0.540094	0.147731	0.18804	A	A	A	A	A	A
AT1G02060	0.515195	0.508646	0.402729	0.435726	0.4868	0.548871	0.470633	A	A	A	A	A	A
AT1G02070	0.862714	0.906642	0.806358	0.629309	0.733778	0.709417	0.828572	A	A	A	A	A	A
AT1G02080	0.00510289	0.268128	0.000151658	0.00260486	0.0022736	0.0017657	0.00567144	P	A	P	P	P	P
AT1G02090	0.148993	0.11851	0.182924	0.238002	0.0308838	0.267252	0.127802	A	A	A	A	A	A
AT1G02100	0.0843928	0.369793	0.715347	0.548041	0.100098	0.170143	0.7235	A	A	A	A	A	A
AT1G02110	0.048449	0.264751	0.25303	0.101636	0.351095	0.511053	0.357959	A	A	A	A	A	A
AT1G02120	0.0023236	0.0497249	0.00330103	0.000894745	0.0100706	0.00096026	0.0172679	P	A	P	P	P	P
AT1G02130	0.00206002	0.0306658	2.54946e-05	0.000332411	0.00118673	0	0.000426676	P	A	P	P	P	P
AT1G02140	0	0	0	0	0	0	0	P	P	P	P	P	P
AT1G02150	0.00740153	0.040091	0.0146016	0.00879963	0.049418	0.00688089	0.0322453	P	A	P	P	P	A
AT1G02160	0	0.0451355	0	0	0	0	0	P	A	P	P	P	P
AT1G02170	0.546592	0.316936	0.0809918	0.113389	0.00197888	0.0131369	0.303275	A	A	A	A	P	A
AT1G02180	0.0726269	0.0652485	0.0578427	0.0614506	0.0177286	0.0374663	0.0522493	A	A	A	A	A	A
AT1G02190	0	0.151546	0.110314	0.0227463	0.187121	3.85386e-05	0.0477312	P	A	A	A	P	A
AT1G02205	0.0174808	0.177348	0.0415071	0.0719189	0.068299	0.145938	0.0621841	P	A	A	A	A	A
AT1G02220	0.991203	0.996752	0.995778	0.996245	0.991212	0.984881	0.997357	A	A	A	A	A	A
AT1G02250	0.753429	0.395839	0.566278	0.891943	0.340615	0.862539	0.731127	A	A	A	A	A	A
AT1G02260	0.0306053	0.0912052	0.0344088	0.00256727	0.0513043	0.0306379	0.0305071	A	A	A	P	A	A
AT1G02270	0.527847	0.703837	0.0381089	0.759332	0.671306	0.540317	0.604822	A	A	A	A	A	A
AT1G02280	0	0.000242602	0	6.55515e-06	0.0247	0	0	P	P	P	P	P	P
AT1G02300	0.512281	0.204786	0.754183	0.509916	0.666815	0.682376	0.655517	A	A	A	A	A	A
AT1G02305	0	0.040466	0.000290318	8.39213e-05	0.030138	0.00219106	0.0403565	P	A	P	P	P	A
AT1G02310	0.184696	0.166302	0.0869175	0.173091	0.0766837	0.0052168	0.0570512	A	A	A	A	P	A
AT1G02320	0.975587	0.967894	0.994481	1	0.466348	0.989136	0.993321	A	A	A	A	A	A
AT1G02330	0.989853	0.998599	0.877693	0.202379	0.9385	0.478362	0.972024	A	A	A	A	A	A
AT1G02340	0.728981	0.617621	0.595853	0.712379	0.720209	0.652371	0.744182	A	A	A	A	A	A
AT1G02360	0.248524	0.10449	0.231983	0.0581442	0.140747	0.271305	0.192194	A	A	A	A	A	A
AT1G02370	0.137164	0.290476	0.060185	0.130069	0.231313	0.174351	0.232474	A	A	A	A	A	A
AT1G02390	0.36761	0.203921	0.212093	0.187335	0.353354	0.271305	0.244556	A	A	A	A	A	A
AT1G02400	0.176597	0.41567	0.40254	0.25079	0.214334	0.471551	0.27845	A	A	A	A	A	A
AT1G02410	0	0.00609129	0.000264718	0.0004531	0.0045711	0	0.00138925	P	P	P	P	P	P
AT1G02420	0.0160183	0.0258319	0.00774524	0.00100074	0.0916163	0.0076874	0.0131409	P	A	P	P	P	P
AT1G02450	0.327489	0.537791	0.398092	0.151017	0.711724	0.594129	0.459948	A	A	A	A	A	A
AT1G02460	0.0224669	0.00339505	0.0400257	0.00778964	0.0470846	0.0330616	0.0488441	A	P	A	P	A	A
AT1G02470	0.0172196	0.0230094	0.0189885	0.0680739	0.164128	0.0444336	0.0287957	P	A	P	A	A	A
AT1G02475	0.00919581	0.138184	0.00932589	0.0165165	0.0797296	0.0117316	0.0253832	P	A	P	P	P	A
AT1G02490	0.694115	0.595829	0.410217	0.532551	0.578826	0.407925	0.168227	A	A	A	A	A	A
AT1G02500	0.185679	0.588127	0.07812	0.104938	0.305208	0.0776443	0.0374434	A	A	A	A	A	A
AT1G02540	0.807172	0.843709	0.787693	0.790285	0.559193	0.948584	0.818883	A	A	A	A	A	A
AT1G02550	0.0294635	0.0577991	0.0463998	0.0351966	0.0619655	0.0307293	0.0401335	A	A	A	A	A	A
AT1G02560	0.00334748	0.0322396	0.00365194	0.00402454	0.00153764	0.00128334	0.0793258	P	A	P	P	P	A
AT1G02575	0.126614	0.0760329	0.156813	0.0888727	0.0797973	0.197878	0.0951055	A	A	A	A	A	A
AT1G02580	0.0540514	0.0871329	0.381352	0.533854	0.190218	0.502568	0.338732	A	A	A	A	A	A
AT1G02620	0	0	0	0	0	0	0	P	P	P	P	P	P
AT1G02640	0.313156	0.262628	0.225703	0.00837699	0.866489	0.0565156	0.0908088	A	A	A	P	A	A
AT1G02660	0.0022788	0.528178	0.0431157	0.0990478	0.341956	0.162421	0.00963534	P	A	A	A	A	P
AT1G02670	0.752653	0.465643	0.824875	0.563419	0.442534	0.727826	0.608734	A	A	A	A	A	A
AT1G02680	0.171389	0.560294	0.143349	0.226555	0.321563	0.212266	0.456728	A	A	A	A	A	A
AT1G02690	0.000994369	0.00688506	0.00268071	2.76708e-05	0.0206372	0.000742272	0	P	P	P	P	P	P
AT1G02700	0.585505	0.599031	0.704923	0.486491	0.746502	0.747559	0.639017	A	A	A	A	A	A
AT1G02710	0.00167122	0.00393595	0.00221285	0.0015949	0.00648562	0.00529655	0.00331224	P	P	P	P	P	P
AT1G02720	0.212767	0.15129	0.0102879	0.0376874	0.113207	0.128955	0.0770182	A	A	P	A	A	A
AT1G02730	0.0027813	0.0306499	0.0730874	0.000505246	0.149848	0.0139299	0.061441	P	A	A	P	P	A
AT1G02740	0.0045786	0.00928722	0.000581613	0.0022118	0.0141218	0.00185508	0.000397868	P	P	P	P	P	P
AT1G02750	0.214624	0.188106	0.181685	0.263084	0.11656	0.231815	0.180515	A	A	A	A	A	A
AT1G02780	0	0.0008464	0	0	0	0	0	P	P	P	P	P	P
AT1G02790	0.166266	0.130308	0.000589096	0.0803761	0.337261	0	0	A	A	P	A	P	P
AT1G02800	0.0413678	0.0382468	0.0394696	0.000216981	0.0363159	1.17905e-06	0.0342632	A	A	A	P	P	A
AT1G02810	0.54244	0.623253	0.589611	0.568407	0.685126	0.74362	0.420267	A	A	A	A	A	A
AT1G02813	0.57733	0.764083	0.591551	0.599852	0.663024	0.591917	0.599682	A	A	A	A	A	A
AT1G02816	0.0132998	0.0920092	0.00914853	0.0556434	0.0111965	0.00183028	0.0227566	P	A	P	A	P	A
AT1G02820	0.00865492	0.0795379	0.0735667	0.282154	0.00726037	0.407849	0.0976887	P	A	A	A	A	A
AT1G02830	0.72921	0.643556	0.617062	0.382598	0.620698	0.499658	0.74698	A	A	A	A	A	A
AT1G02840	0	0.000706801	0	0.000119106	0.00011904	0	0.00018773	P	P	P	P	P	P
AT1G02850	0.255513	0.183316	0.132039	0.457396	0.107754	0.233713	0.268772	A	A	A	A	A	A
AT1G02860	0.014918	0.0488276	0.0177203	0.151314	0.50325	0.0428905	0.161449	P	A	P	A	A	A
AT1G02870	0.114963	0.417032	0.0357094	0.18586	0.711724	0.134392	0.348957	A	A	A	A	A	A
AT1G02890	0.410528	0.578205	0.535648	0.242596	0.627647	0.221789	0.454515	A	A	A	A	A	A
AT1G02900	0.0362463	0.111389	0.0654117	0.0414766	0.0754309	0.00599381	0.0426415	A	A	A	A	P	A
AT1G02910	0.0198133	0.333494	0.33782	0.159974	0.315918	0.273499	0.332769	P	A	A	A	A	A
AT1G02940	0.946479	0.8873	0.725313	0.885448	0.865225	0.779296	0.695506	A	A	A	A	A	A
AT1G02950	0.810114	0.653782	0.971045	0.96194	0.910381	0.970424	0.954559	A	A	A	A	A	A
AT1G02960	0.188681	0.367387	0.0150723	0.210723	0.110899	0.000119618	0.375404	A	A	P	A	P	A
AT1G02970	0.0102384	0.00884908	0.025321	0.00990865	0.0746172	0.0204906	0.0264958	P	P	A	P	A	A
AT1G02980	0.361604	0.96867	0.979066	0.981651	0.323052	0.968735	0.959833	A	A	A	A	A	A
AT1G03000	0.045439	0.10175	0.139789	0.0176077	0.114216	0.0669497	0.087589	A	A	A	P	A	A
AT1G03010	0.870992	0.918657	0.737162	0.85642	0.909124	0.972204	0.8828	A	A	A	A	A	A
AT1G03020	0.854896	0.73242	0.721924	0.336941	0.633015	0.611603	0.656857	A	A	A	A	A	A
AT1G03030	0.0418986	0.259074	0.211592	0.133442	0.105845	0.183564	0.107252	A	A	A	A	A	A
AT1G03040	0.368612	0.847309	0.315621	0.44365	0.447732	0.671802	0.715624	A	A	A	A	A	A
AT1G03050	0.616595	0.669665	0.788529	0.674441	0.737272	0.779296	0	A	A	A	A	A	P
AT1G03055	0.112654	0.0770318	0.287867	0.741744	0.0705449	0.285319	0.32532	A	A	A	A	A	A
AT1G03060	0.239736	0.293104	0.167538	0.129604	0.233542	0.213373	0.222471	A	A	A	A	A	A
AT1G03070	0.058434	0.0211635	0.0244118	0.0231859	0.0425797	0.0163314	0.0264958	A	A	A	A	P	A
AT1G03080	0.00547787	0.485197	0.313344	0.250713	0.0140721	0.160518	0.18804	P	A	A	A	A	A
AT1G03090	0.234263	0.116613	0.253342	0.279264	0.133548	0.442817	0.327213	A	A	A	A	A	A
AT1G03100	0.0524146	0.145087	0.145924	0.145082	0.204769	0.128883	0.174381	A	A	A	A	A	A
AT1G03110	0.058434	0.0263553	0	0.00198692	0.00191485	0.00132324	0.000832469	A	A	P	P	P	P
AT1G03130	0	0.00174607	0.00100675	0	4.17152e-06	0.000119618	3.41963e-05	P	P	P	P	P	P
AT1G03150	0	0.31803	0	0.0466583	0.000536058	0	0	P	A	P	A	P	P
AT1G03160	0.672825	0.278956	0.312956	0.333486	0.408847	0.314869	0.28475	A	A	A	A	A	A
AT1G03170	0.124444	0.29185	0.139001	0.331451	0.299425	0.128577	0.266095	A	A	A	A	A	A
AT1G03180	0.136612	0.144085	0.0844156	0.0013406	0.316263	0.0966097	0.205926	A	A	A	P	A	A
AT1G03190	0.456058	0.506	0.0921247	0.157676	0.38023	0.000234221	0.530411	A	A	A	A	P	A
AT1G03210	0.464452	0.169095	0.345713	0.16329	0.253122	0.248826	0.267319	A	A	A	A	A	A
AT1G03250	0.0175227	0.0192828	0.00663138	0.00280916	0.0579477	0.00969525	0.000559177	P	P	P	P	P	P
AT1G03260	0.139219	0.0900918	4.59687e-05	0.0299915	0.0267921	0.0355453	0.191943	A	A	P	A	A	A
AT1G03270	0.933762	0.721025	0.481928	0.279035	0.371636	0.565948	0.755045	A	A	A	A	A	A
AT1G03280	0.599228	0.55086	0.499472	0.468431	0.839044	0.409825	0.214872	A	A	A	A	A	A
AT1G03290	0.515195	0.808526	0.622466	0.600143	0.661579	0.528849	0.465732	A	A	A	A	A	A
AT1G03300	0.737433	0.59498	0.60626	0.52638	0.613255	0.511326	0.318109	A	A	A	A	A	A
AT1G03310	0.121381	0.39066	0.183802	0.194264	0.349054	0.571293	0.202754	A	A	A	A	A	A
AT1G03320	0.46711	0.551962	0.483165	0.491533	0.420951	0.580697	0.53062	A	A	A	A	A	A
AT1G03330	0.00544922	0.46813	0.00515961	0.000621693	0.0796229	9.89709e-05	0.00710692	P	A	P	P	P	P
AT1G03350	0	0.000627868	0	8.32788e-06	8.87268e-05	0	0	P	P	P	P	P	P
AT1G03360	0.536779	0.894868	0.717195	0.721228	0.812649	0.613557	0.860644	A	A	A	A	A	A
AT1G03370	0.111711	0.035531	0.0339211	0.0195869	0.0242608	0.173471	0.0681882	A	A	A	P	A	A
AT1G03380	0.289412	0.724029	0.964826	0.600304	0.496177	0.922471	0.774463	A	A	A	A	A	A
AT1G03390	0.706784	0.885934	0.583184	0.356282	0.812394	0.850266	0.412034	A	A	A	A	A	A
AT1G03400	0.306802	0.526586	0.383979	0.6352	0.352477	0.559144	0.428332	A	A	A	A	A	A
AT1G03410	0.254714	0.160756	0.444787	0.43602	0.13967	0.317044	0.456814	A	A	A	A	A	A
AT1G03420	0.0264986	0.0926742	0.0292502	0.00410511	0.0360848	0.0197018	0.0130948	A	A	A	P	P	P
AT1G03430	0.810491	0.723429	0.612283	0.620225	0.727991	0.731848	0.629674	A	A	A	A	A	A
AT1G03440	0.147919	0.239976	0.261438	0.258611	0.0551058	0.162076	0.127818	A	A	A	A	A	A
AT1G03445	0.00873461	0.010618	0.0259003	0.02255	0.0394654	0.0494182	0.0111724	P	P	A	A	A	P
AT1G03457	0.361525	0.361481	0.418958	0.488913	0.721607	0.542521	0.337755	A	A	A	A	A	A
AT1G03470	0.143295	0.316093	0.25022	0.239098	0.10499	0.19906	0.168466	A	A	A	A	A	A
AT1G03475	0.115457	0.0521115	0.0811318	0.130739	0.77739	0.122067	0.272774	A	A	A	A	A	A
AT1G03490	0.819406	0.883836	0.750802	0.621409	0.836711	0.770356	0.787434	A	A	A	A	A	A
AT1G03510	0.757388	0.508539	0.696824	0.383347	0.801115	0.664062	0.65463	A	A	A	A	A	A
AT1G03520	0.25783	0.460269	0.0566143	0.144926	0.325973	0.0560243	0.238411	A	A	A	A	A	A
AT1G03530	0.0582045	0.0397719	0.201552	0.224223	0.246077	0.147176	0.0250926	A	A	A	A	A	A
AT1G03540	0.0145441	0.0265301	0.0172614	0.0113443	0.0859792	0.0247088	0.0211454	P	A	P	P	A	A
AT1G03550	0.654639	0.81925	0.747673	0.208201	0.284199	0.716612	0	A	A	A	A	A	P
AT1G03560	0.465566	0.685626	0.355973	0.266399	0.568393	0.477584	0.542306	A	A	A	A	A	A
AT1G03590	0	0.00522333	0	0	0.00776004	0	1.91633e-05	P	P	P	P	P	P
AT1G03600	0.000753585	0.301785	0.0482583	0.0130482	0.132468	0.046357	0.123974	P	A	A	P	A	A
AT1G03610	0.0112546	0.149595	0.0274329	0.123342	0.264803	0.113554	0.00099715	P	A	A	A	A	P
AT1G03620	0.148514	0.141228	0.106239	0.239495	0.158154	0.293453	8.57072e-06	A	A	A	A	A	P
AT1G03630	0	0.0171349	0.0020337	0	0.033827	0.0203364	0.00748348	P	P	P	P	A	P
AT1G03660	0.119092	0.0609671	0.0596867	0.0772254	0.107257	0.0580439	0.0710766	A	A	A	A	A	A
AT1G03680	0.00203776	0.0173743	0.00189524	0.000269688	0.00756854	0.00221269	0.00339098	P	P	P	P	P	P
AT1G03687	0.0145293	0.268692	0.670068	0.199452	0.440321	0.00915018	0.357605	P	A	A	A	P	A
AT1G03700	0.278388	0.324281	0.345962	0.183673	0.281313	0.172739	0.150544	A	A	A	A	A	A
AT1G03710	0.796346	0.676167	0.955938	0.864351	0.626891	0.754523	0.843655	A	A	A	A	A	A
AT1G03720	0.058434	0.0342773	0.0627437	0.0576193	0.131907	0.0697017	0.0564764	A	A	A	A	A	A
AT1G03730	0	0.000125044	0	0	0.000127399	0	8.21485e-05	P	P	P	P	P	P
AT1G03740	0.22781	0.335636	0.0772263	0.21252	0.271581	0.162254	0.206661	A	A	A	A	A	A
AT1G03750	0.362809	0.327096	0.0107293	0.0326045	0.0256131	0.00677699	0.104549	A	A	P	A	P	A
AT1G03760	0.515195	0.605554	0.422261	0.394674	0.0959305	0.378131	0.382998	A	A	A	A	A	A
AT1G03770	0.937916	0.818769	0.905809	0.740305	0.951354	0.971079	0.941848	A	A	A	A	A	A
AT1G03780	0.138439	0.216193	0.246922	0.000763507	0.150469	0.2149	0.000180229	A	A	A	P	A	P
AT1G03790	0.164083	0.0863874	0.0858821	0.115739	0.0607854	0.133359	0.102259	A	A	A	A	A	A
AT1G03820	0.611494	0.65472	0.624826	0.896588	0.594224	0.719259	0.382458	A	A	A	A	A	A
AT1G03830	0.100519	0.229449	0.109486	0.115739	0.178843	0.107994	0.128339	A	A	A	A	A	A
AT1G03840	0.18335	0.230488	0.18742	0.441733	0.112159	0.271305	0.179617	A	A	A	A	A	A
AT1G03850	0.456058	0.331185	0.613557	0.243223	0.617526	0.46947	0.558718	A	A	A	A	A	A
AT1G03860	0	0.012658	0.000191244	0.000159285	0.00411053	0	0.00159155	P	P	P	P	P	P
AT1G03870	0.344322	0.543913	0.357276	0.430857	0.30057	0.477842	0.390241	A	A	A	A	A	A
AT1G03880	0.316393	0.780873	0.845457	0.340696	0.877178	0.717357	0.758298	A	A	A	A	A	A
AT1G03890	0.867481	0.393303	0.879733	0.95511	0.663024	0.880417	0.904154	A	A	A	A	A	A
AT1G03900	0	0.0652168	0	0.000955114	0.00120041	0	0	P	A	P	P	P	P
AT1G03905	0.672407	0.484951	0.477393	0.255592	0.604633	0.537408	0.524155	A	A	A	A	A	A
AT1G03910	0	0.0845579	0.00366738	0.000523508	5.41865e-05	8.33266e-07	0	P	A	P	P	P	P
AT1G03920	0.824114	0.649691	0.937607	0.798894	0.823572	0.85343	0.654105	A	A	A	A	A	A
AT1G03950	0.946536	0.964297	0.972594	0.677562	0.996772	0.158444	0.969677	A	A	A	A	A	A
AT1G03960	0.174246	0.323574	0.233367	0.5258	0.193037	0.291512	0.417442	A	A	A	A	A	A
AT1G03970	0.987997	0.953587	0.777186	0.89207	0.927914	0.968735	0.818265	A	A	A	A	A	A
AT1G03980	0.476369	0.574187	0.0203536	0.140422	0.276405	0.00181955	0.132246	A	A	A	A	P	A
AT1G03990	0.0979078	0.0794991	0.0721873	0.0554771	0.124974	0.100266	0.0865472	A	A	A	A	A	A
AT1G04000	0.397144	0.531031	0.34366	0.359677	0.257268	0.271305	0.303524	A	A	A	A	A	A
AT1G04010	0.225125	0.0781082	0.174698	0.095507	0.0826341	0.154359	0.127262	A	A	A	A	A	A
AT1G04020	0.730714	0.681445	0.145726	0.173535	0.76398	0.499923	0.69276	A	A	A	A	A	A
AT1G04030	0.456589	0.895256	0.726962	0.847007	0.515429	0.730966	0.857964	A	A	A	A	A	A
AT1G04040	0.210159	0.110264	0.295786	0.190359	0.245234	0.160518	0.127818	A	A	A	A	A	A
AT1G04050	0.692978	0.583151	0.663063	0.828048	0.572627	0.854901	0.705941	A	A	A	A	A	A
AT1G04070	0.0180555	0.0667916	0.0198238	0.0221035	0.0327856	0.0377525	0.0375638	P	A	P	A	A	A
AT1G04080	0	0.0270894	3.3209e-05	0.00274585	0.000104874	8.05022e-05	0.000236069	P	A	P	P	P	P
AT1G04090	0.466566	0.681505	0.65239	0.562142	0.678778	0.679275	0.559667	A	A	A	A	A	A
AT1G04100	0.14927	0.0340313	0.0491179	0.0698271	0.0497666	0.0550645	0.0503076	A	A	A	A	A	A
AT1G04110	0.880277	0.698105	0.892933	0.891358	0.883713	0.968735	0.757074	A	A	A	A	A	A
AT1G04120	0	0.865366	0	0.00129743	0.0232658	4.63254e-06	0.00112769	P	A	P	P	P	P
AT1G04130	0.00536853	0.134211	0.0276998	0.137141	0.10499	0.284364	0.142455	P	A	A	A	A	A
AT1G04140	0.00135498	0.00703323	0.0109032	0.00849142	0.00425937	0.0074528	0.00239543	P	P	P	P	P	P
AT1G04150	0.135041	0.183299	0.135636	0.110211	0.0879069	0.110982	0.133493	A	A	A	A	A	A
AT1G04160	0.728976	0.999045	0.30034	0.846005	0.532734	0.441717	0.394833	A	A	A	A	A	A
AT1G04170	0.000557783	0.0442756	7.51179e-05	0.000439597	0.00650651	0.000119539	0.000795095	P	A	P	P	P	P
AT1G04180	0.551154	0.684838	0.479838	0.350477	0.502522	0.322656	0.419975	A	A	A	A	A	A
AT1G04190	3.03124e-07	0.00364544	0	0.00152341	0.00374858	0	0.0482635	P	P	P	P	P	A
AT1G04200	0.597113	0.721025	0.538492	0.420881	0.669476	0.53793	0.591465	A	A	A	A	A	A
AT1G04220	0.755909	0.879416	0.799412	0.768413	0.848768	0.373287	0.8059	A	A	A	A	A	A
AT1G04230	0.194641	0.200599	0.112624	0.214109	0.308865	0.332714	0.44824	A	A	A	A	A	A
AT1G04240	0.575773	0.779342	0.555907	0.66528	0.624558	0.304379	0.604457	A	A	A	A	A	A
AT1G04250	0	0.032945	0.0718538	0.0341825	0.193046	0.0361632	0.0392093	P	A	A	A	A	A
AT1G04260	0	0.00866202	0	0	0.0168081	0	0	P	P	P	P	P	P
AT1G04270	0	0	0	0	0	0	0	P	P	P	P	P	P
AT1G04290	0.33559	0.479715	0.175517	0.417087	0.469154	0.0646881	0.556887	A	A	A	A	A	A
AT1G04300	0.393586	0.508792	0.319086	0.28619	0.327012	0.278702	0.147196	A	A	A	A	A	A
AT1G04310	0.106872	0.183316	0.267062	0.119469	0.236094	0.170052	0.160933	A	A	A	A	A	A
AT1G04330	0.554211	0.123914	0.311689	0.297402	0.266558	0.379178	0.266388	A	A	A	A	A	A
AT1G04340	0.00953596	0.0086864	0.0069649	0.00635112	0.0106468	0.0158111	0.00664135	P	P	P	P	P	P
AT1G04350	0.816441	0.739958	0.899615	0.83929	0.895648	0.787274	0.901768	A	A	A	A	A	A
AT1G04360	0.0826932	0.100558	0.0926143	0.0762247	0.0816488	0.112193	0.107898	A	A	A	A	A	A
AT1G04380	0.910374	0.579422	0.920626	0.969889	0.456648	0.919499	0.939357	A	A	A	A	A	A
AT1G04390	0.235907	0.0466469	0.0285029	0.106891	0.237311	0.0625158	0.305561	A	A	A	A	A	A
AT1G04400	8.92174e-05	0.0908715	0.00178279	1.30594e-06	0.00689713	0	0.0382682	P	A	P	P	P	A
AT1G04410	0	0.00235973	0	0	3.7794e-05	0	0	P	P	P	P	P	P
AT1G04420	0.000439449	0.0667907	0.000105994	0.00118167	0.0424569	0.0183034	8.86399e-05	P	A	P	P	P	P
AT1G04430	0.000291888	0.0268512	0	0.000419328	0.0019496	0	0.00929192	P	A	P	P	P	P
AT1G04440	0.37344	0.530506	0.343108	0.457766	0.468681	0.326722	0.384065	A	A	A	A	A	A
AT1G04457	0.324859	0.999993	0.27264	0.539495	0.247862	0.327831	0.167938	A	A	A	A	A	A
AT1G04470	0.946828	0.92479	0.90424	0.838038	0.913883	0.837588	0	A	A	A	A	A	P
AT1G04480	0	0	0	0	0	0	0	P	P	P	P	P	P
AT1G04490	0.516509	0.619673	0.530986	0.75738	0.360112	0.534647	0.591068	A	A	A	A	A	A
AT1G04500	0.658609	0.821571	0.79033	0.625392	0.907744	0.779737	0.714745	A	A	A	A	A	A
AT1G04510	0	0.00591117	0	0	0.000207121	0	0	P	P	P	P	P	P
AT1G04520	0.146421	0.179439	0.156813	0.223207	0.243	0.238395	0.142722	A	A	A	A	A	A
AT1G04530	0.223036	0.335364	0.0727631	0.059263	0.169726	0.00493852	0.308462	A	A	A	A	P	A
AT1G04540	0.320831	0.44819	0.277966	0.281197	0.0466973	0.534647	0.23035	A	A	A	A	A	A
AT1G04550	0.57733	0.553855	0.356958	0.532942	0.830227	0.857622	0.636989	A	A	A	A	A	A
AT1G04560	0.202414	0.12648	0.250567	0.204537	0.422134	0.212648	0.24744	A	A	A	A	A	A
AT1G04590	0.0527778	0.302716	0.215642	0.0560077	0.455059	0.0482586	0.0741777	A	A	A	A	A	A
AT1G04600	0.989092	0.791748	0.997779	0.740734	0.874489	0.359248	0.932354	A	A	A	A	A	A
AT1G04610	0.142351	0.204255	0.12123	0.109113	0.121915	0.134134	0.146805	A	A	A	A	A	A
AT1G04620	0.0625486	0.24005	0.0797981	0.116377	0.139233	0.00896643	0.110193	A	A	A	A	P	A
AT1G04625	0.864919	0.962552	0.965906	0.92926	0.95102	0.986034	0.991232	A	A	A	A	A	A
AT1G04640	0.0972055	0.275778	0.108343	0.158145	0.220518	0.11583	0.229138	A	A	A	A	A	A
AT1G04645	0.0125882	0.0986316	0.484806	0.40216	0.00422921	0.618966	0.564287	P	A	A	A	A	A
AT1G04650	0.612674	0.702137	0.529783	0.250885	0.78391	0.719259	0.574641	A	A	A	A	A	A
AT1G04660	0.00106506	4.98366e-05	4.81395e-05	0	0.000241873	1.10032e-06	1.44576e-05	P	P	P	P	P	P
AT1G04670	0.959354	0.99457	0	0.798794	0.992974	0.00133903	0.988852	A	A	P	A	P	A
AT1G04680	0.113575	0.35559	0.504812	0.00104046	0.0888749	0	0.378822	A	A	A	P	P	A
AT1G04690	0.0133201	0.0611501	0.00208358	0.00275495	0.139528	0.000480639	0	P	A	P	P	P	P
AT1G04700	0.429725	0.549563	0.314805	0.0915739	0.0481001	0.00136438	7.25017e-06	A	A	A	A	P	P
AT1G04710	0.066655	0.0994977	0.0927501	0.0900742	0.0875287	0.0416999	0.119107	A	A	A	A	A	A
AT1G04730	0.797024	0.522982	0.335589	0.309236	0.267607	0.163492	0.550784	A	A	A	A	A	A
AT1G04750	0.0021084	0.27399	0.0086823	0.00440078	0.00575578	0.00640594	0.0146389	P	A	P	P	P	P
AT1G04760	0.0220721	0.535184	0.25098	0.00150965	0.689294	0.23383	0.352996	A	A	A	P	A	A
AT1G04770	0.614606	0.586151	0.289341	0.273436	0.542649	0.359522	0.410701	A	A	A	A	A	A
AT1G04780	0.124202	0.0803465	0.0219986	0.149506	0.153846	0.0913548	0.201467	A	A	A	A	A	A
AT1G04790	0.0113822	0.0741435	0.0191782	0.0138471	0.0391446	0.0300502	0.0832802	P	A	P	P	A	A
AT1G04800	0.0146277	0	0.00234574	0.000542886	0.02271	0.00548655	0.00290368	P	P	P	P	P	P
AT1G04810	0	0.00081305	0	0	8.789e-05	0	0.00192026	P	P	P	P	P	P
AT1G04820	0	0	0	0	0	0	0	P	P	P	P	P	P
AT1G04830	0.268206	0.254341	0.0607413	0.0901009	0.185396	0.0629387	0.23582	A	A	A	A	A	A
AT1G04840	0.629078	0.636753	0.638503	0.705575	0.78668	0.526843	0.683733	A	A	A	A	A	A
AT1G04850	0.000334696	0.530838	0.0174082	0.102171	0.020531	0.0166758	0.164269	P	A	P	A	P	A
AT1G04860	0	0.0358875	0.00122792	0.00191679	0.00224291	0.01405	0.0080509	P	A	P	P	P	P
AT1G04870	0	0.000111927	0	0	0.000813717	0.000164749	0	P	P	P	P	P	P
AT1G04880	0.11304	0.114367	0.0443266	0.148655	0.0467716	0.0216632	0.0347451	A	A	A	A	A	A
AT1G04900	0.951044	0.981591	0.00911809	0.156958	0.622787	0.00550561	0.113912	A	A	P	A	P	A
AT1G04910	0	0.141901	0	0.000240735	0.000955545	0	0.000240196	P	A	P	P	P	P
AT1G04920	0.0509219	0.0763844	0.000303421	0.0180194	0.0314634	0.00853695	0.0325181	A	A	P	P	P	A
AT1G04930	0.41937	0.161228	0.435117	0.529748	0.607331	0.496818	0.429886	A	A	A	A	A	A
AT1G04945	0.227075	0.41567	0.222617	0.232759	0.228732	0.276513	0.256314	A	A	A	A	A	A
AT1G04950	5.06808e-05	0.000944889	1.00104e-05	0.000183711	0.017467	0	0.00753071	P	P	P	P	P	P
AT1G04960	0.299499	0.737683	0.289958	0.341308	0.414129	0.183236	0.118743	A	A	A	A	A	A
AT1G04970	0.0180555	0.0202569	0.0156397	0.145813	0.0230093	0.0148692	0.0200894	P	A	P	A	P	A
AT1G04980	0.0211116	0.0178905	0.00351878	0.0343734	0.0239283	0.00263787	0.00230108	A	P	P	A	P	P
AT1G04985	0.0165922	0.385723	0.0661104	0.0789229	0.0794334	0.0324824	0	P	A	A	A	A	P
AT1G04990	0.932975	0.643698	0.914503	0.562838	0.873341	0.800563	0.650224	A	A	A	A	A	A
AT1G05000	0.0484053	0.14328	0.146954	0.240539	0.327994	0.174351	0.124004	A	A	A	A	A	A
AT1G05010	0.186991	0.487683	0.285696	0.263496	0.4752	0.283066	0.32482	A	A	A	A	A	A
AT1G05020	0.353735	0.485197	0.302293	0.201129	0.494985	0.325051	0.177174	A	A	A	A	A	A
AT1G05030	0.0205092	0.0230531	0.0135549	0.0150486	0.102855	0.0130481	0.00537569	A	A	P	P	P	P
AT1G05040	0.769867	0.924548	0.692857	0.851215	0.873761	0.803252	0.843153	A	A	A	A	A	A
AT1G05055	0.00533588	0.0404413	0	0.00157107	0.00264852	0	0	P	A	P	P	P	P
AT1G05060	0.166277	0.189419	0.0401433	0.147009	0.0835545	0.0179879	0.127818	A	A	A	A	P	A
AT1G05070	0.0148214	0.0243702	0.128785	0.042458	0.132619	0.357253	0.0935988	P	A	A	A	A	A
AT1G05100	0.204585	0.369092	0.207766	0.19691	0.479659	0.2149	0.267563	A	A	A	A	A	A
AT1G05120	0.139761	0.228659	0.311612	0.41922	0.196407	0.312113	0.285162	A	A	A	A	A	A
AT1G05140	0.0107995	0.236636	0.136952	0.0350714	0.233032	0.149959	0.076506	P	A	A	A	A	A
AT1G05150	0.309579	0.51546	0.049609	0.0780906	0.220518	0.719259	0.326138	A	A	A	A	A	A
AT1G05160	0.00141397	0.180022	0.363511	0.563879	0.0918864	0.316366	0.337603	P	A	A	A	A	A
AT1G05170	0.034524	0.698845	0.870689	0.574597	0.654293	0.479163	0.414119	A	A	A	A	A	A
AT1G05180	7.87646e-05	0.00508482	0.00315691	0.000167022	0.00731006	0.00178463	0	P	P	P	P	P	P
AT1G05190	0.00199383	0.170421	0.131609	0.109186	0.280034	0.465924	0.0990544	P	A	A	A	A	A
AT1G05200	0.206363	0.190407	0.260852	0.151231	0.350093	0.534367	0.145626	A	A	A	A	A	A
AT1G05205	0.00729214	0.0294438	0.0057995	0.0119277	0.00960697	0.00436676	0.0808251	P	A	P	P	P	A
AT1G05210	0.123131	0.0266861	0.110286	0.0717893	0.318159	0.033978	0.0423322	A	A	A	A	A	A
AT1G05230	0	0.0130135	0.0164234	0.00326822	0.00957232	0.0135317	0.00431344	P	P	P	P	P	P
AT1G05260	0.108335	0.310637	0.000842005	0.123932	0.328198	0.00894558	0.142455	A	A	P	A	P	A
AT1G05270	0.199257	0.204501	0.126327	0.0631439	0.241636	0.127046	0.17925	A	A	A	A	A	A
AT1G05280	0.738934	0.818549	0.75383	0.738852	0.547887	0.78723	0.858959	A	A	A	A	A	A
AT1G05290	0.877342	0.876699	0.871921	0.996215	0.87866	0.71938	0.815912	A	A	A	A	A	A
AT1G05300	0.0889099	0.0204552	0.0541989	0.00187828	0.041984	0.0366108	0.0436295	A	A	A	P	A	A
AT1G05310	0.133671	0.263814	0.117318	0.0779853	0.074418	0.0793281	0.115024	A	A	A	A	A	A
AT1G05320	0.0637383	0.0455912	0.0329562	0.023425	0.0604116	0.0196765	0.0307383	A	A	A	A	P	A
AT1G05330	0.647972	0.771731	0.746176	0.654076	0.772473	0.779296	0.606691	A	A	A	A	A	A
AT1G05340	0.93148	0.321182	0.682896	0.666147	0.463625	0.648783	0.765158	A	A	A	A	A	A
AT1G05350	0	0.00135249	0	0	0	0	0	P	P	P	P	P	P
AT1G05360	0.00584116	0.0368145	0	0.00287216	0.00718725	6.9656e-06	0	P	A	P	P	P	P
AT1G05370	0.250082	0.188806	0.1474	0.177041	0.196509	0.17682	0.172246	A	A	A	A	A	A
AT1G05380	0.00353362	0.0323819	0.007276	0.00569141	0.0178063	0.0155577	0.0125559	P	A	P	P	P	P
AT1G05385	0.412287	0.351086	0.477675	0.380235	0.181437	0.390326	0.30193	A	A	A	A	A	A
AT1G05400	0.0440846	0.0262745	0.0590546	0.0402059	0.0176807	0.0725631	0.0419065	A	A	A	A	A	A
AT1G05410	0.964535	0.877228	0.509634	0.505799	0.415905	0.0199414	0.999993	A	A	A	A	P	A
AT1G05430	0.000911028	0.0155571	0.000111425	0.00153431	7.06087e-06	0.00232134	0.000101201	P	P	P	P	P	P
AT1G05440	0.550742	0.549004	0.448441	0.327571	0.860388	0.378859	0.762776	A	A	A	A	A	A
AT1G05450	0.428809	0.460679	0.268249	0.362848	0.579926	0.177474	0.319254	A	A	A	A	A	A
AT1G05460	0.116919	0.297156	0.166756	0.275611	0.235992	0.14976	0.102285	A	A	A	A	A	A
AT1G05470	0.526547	0.729286	0.802855	0.712135	0.807219	0.70758	0.75648	A	A	A	A	A	A
AT1G05490	0.31585	0.338148	0.193915	0.385196	0.191811	0.318604	0.303628	A	A	A	A	A	A
AT1G05500	0.191822	0.634664	0.202261	0.217413	0.305515	0.202528	0.215509	A	A	A	A	A	A
AT1G05510	0.00702265	0.00238383	0.0155183	0.0119567	0.0556286	0.0123091	0.00868691	P	P	P	P	P	P
AT1G05520	0.00944011	0.0515885	0.000136754	0.00960603	0.00174938	0.000396889	0.000609633	P	A	P	P	P	P
AT1G05530	0.729727	0.857811	0.565199	0.682861	0.893238	0.674326	0.560637	A	A	A	A	A	A
AT1G05540	0.00895957	0.00293294	0.0017284	0.0056527	0.00915604	0.00227771	0.00291704	P	P	P	P	P	P
AT1G05550	0.37862	0.0866524	0.360322	0.335415	0.0556396	0.279571	0.238222	A	A	A	A	A	A
AT1G05560	0.23029	0.293842	0.148752	0.16823	0.435155	0.202528	0.209749	A	A	A	A	A	A
AT1G05570	0	0.000194688	0	0	0.000138784	0	0	P	P	P	P	P	P
AT1G05575	0.951376	0.783244	0.921876	0.918377	0.894028	0.916954	0.941082	A	A	A	A	A	A
AT1G05577	0.822662	0.647473	0.0156757	0.30719	0.659857	0.0439775	0.485984	A	A	P	A	A	A
AT1G05590	0.0865729	0.0415838	0.0869891	0.0474327	0.125981	0.135881	0.0700449	A	A	A	A	A	A
AT1G05600	0.0905867	0.157293	0.0981206	0.105363	0.176655	0.0968128	0.205955	A	A	A	A	A	A
AT1G05610	0.336697	0.40616	0.203219	0.119004	0.239377	0.246349	0.221551	A	A	A	A	A	A
AT1G05620	0	0.00359184	9.70903e-06	0.00613402	0.000262038	0.000261033	9.67725e-05	P	P	P	P	P	P
AT1G05630	0.149386	0.444365	0.160307	0.485431	0.0708834	0.111689	0.185865	A	A	A	A	A	A
AT1G05670	0.809939	0.890312	0.675839	0.862705	0.956878	0.473515	0.759888	A	A	A	A	A	A
AT1G05680	0.710251	0.404934	0.838628	0.836714	0.864792	0.709131	0.705094	A	A	A	A	A	A
AT1G05690	0.0724581	0.0740843	0.04543	0.11943	0.0312488	0.0354056	0.054746	A	A	A	A	A	A
AT1G05700	0.356668	0.458229	0.669158	0.817119	0.720209	0.719259	0.74542	A	A	A	A	A	A
AT1G05710	0.0186082	0.490373	0.0114536	0.0497691	0.815166	0.0107388	0.00028889	P	A	P	A	P	P
AT1G05720	0.0236465	0.0931545	0.0146174	0.0203388	0.0305241	0.0301491	0.00360294	A	A	P	A	A	P
AT1G05740	0.92542	0.957685	0.908185	0.846503	0.894528	0.845397	0.830223	A	A	A	A	A	A
AT1G05750	0.314906	0.0992958	0.0578639	0.306611	0.299428	0.477584	0.349054	A	A	A	A	A	A
AT1G05760	0.220005	0.445046	0.268226	0.191166	0.196526	0.2316	0.266747	A	A	A	A	A	A
AT1G05770	0.100789	0.160521	0.0917781	0.405005	0.114522	0.190423	0.127818	A	A	A	A	A	A
AT1G05790	0.00645801	0.185665	0.00153886	0.0237553	0.10499	0.134345	0.0728385	P	A	P	A	A	A
AT1G05800	0.536615	0.36146	0.377223	0.390496	0.539804	0.374595	0.421547	A	A	A	A	A	A
AT1G05805	0.131986	0.378004	0.206285	0.203431	0.416894	0.205802	0.340153	A	A	A	A	A	A
AT1G05810	0.350002	0.69957	0.667877	0.627883	0.627545	0.674725	0.580232	A	A	A	A	A	A
AT1G05840	4.28892e-05	0.553931	0	0.00191478	0.578865	0.00137147	0	P	A	P	P	P	P
AT1G05850	0.0153885	0.0963573	0.000457886	0.0386029	0.546077	0.0081232	0.0121552	P	A	P	A	P	P
AT1G05860	0.787728	0.479687	0.475951	0.490226	0.77739	0.186886	0.524149	A	A	A	A	A	A
AT1G05880	0.547766	0.637018	0.460686	0.58114	0.736666	0.664062	0.476555	A	A	A	A	A	A
AT1G05890	0.886935	0.953882	0.407306	0.864332	0.997091	0.893595	0.728603	A	A	A	A	A	A
AT1G05900	0.0310576	0.920701	0.973806	0.377247	0.0734632	0.668252	8.89101e-05	A	A	A	A	A	P
AT1G05910	0.00271103	0.0229469	0.0081862	0.00350796	0.0246116	0.00353056	0.00532938	P	A	P	P	P	P
AT1G05920	0.191538	0.212993	0.177127	0.199855	0.413469	0.2077	0.194392	A	A	A	A	A	A
AT1G05940	0	9.03752e-05	0	0	0.000661066	0	0	P	P	P	P	P	P
AT1G05950	0.309426	0.499668	0.373094	0.950851	0.243544	0.515789	0.342111	A	A	A	A	A	A
AT1G05960	0.0030673	0.0416299	0.00334297	0.0300898	0.00220095	0.00347031	0	P	A	P	A	P	P
AT1G05990	0.783823	0.675515	0.591349	0.379354	0.572571	0.534647	0.58296	A	A	A	A	A	A
AT1G06000	0.612245	0.953587	0.924714	0.525797	0.612607	0.789048	0.87174	A	A	A	A	A	A
AT1G06010	0.000572926	0.0437956	0.00596986	0.0101004	0.135735	0.000732812	0.0890917	P	A	P	P	P	A
AT1G06020	0.104197	0.340046	0.174395	0.111529	0.117437	0.149131	0.155492	A	A	A	A	A	A
AT1G06040	0	0.0266742	0.00471982	0.0146745	0.10368	0.0402889	0.0642829	P	A	P	P	A	A
AT1G06050	0.0110313	0.0404467	0.00619395	0.105453	0.0390128	0.0860826	0.0146969	P	A	P	A	A	P
AT1G06060	0.494463	0.337905	0.524719	0.395742	0.635012	0.0363305	0.829294	A	A	A	A	A	A
AT1G06070	0.0437877	0.384986	0.389545	0.615154	0.373894	0.197975	0.564787	A	A	A	A	A	A
AT1G06080	0.116157	0.109712	0.062818	0.0252138	0.0739264	0.0162099	0.0523743	A	A	A	A	P	A
AT1G06100	0.459682	0.122178	0.279042	0.226896	0.257364	0.413995	0.250498	A	A	A	A	A	A
AT1G06110	0	0.00153906	0	0	0.000340081	1.30977e-06	0.0137675	P	P	P	P	P	P
AT1G06130	0.191822	0.829369	0.00898379	0.211731	0.670657	0.427249	0.232847	A	A	P	A	A	A
AT1G06140	0.132563	0.0923048	0.0935142	0.115185	0.231695	0.0915501	0.049644	A	A	A	A	A	A
AT1G06150	0.660883	0.204255	0.48609	0.348904	0.548542	0.437964	0.457523	A	A	A	A	A	A
AT1G06160	0.115457	0.205326	0.149121	0.145669	0.203698	0.122067	0.126381	A	A	A	A	A	A
AT1G06170	0.615949	0.77028	0.361883	0.550255	0.584932	0.00307199	0.0573306	A	A	A	A	P	A
AT1G06180	0.943164	0.894852	0.908921	0.89207	0.866489	0.892744	0.918068	A	A	A	A	A	A
AT1G06190	0.176392	0.321106	0.174474	0.259642	0.663024	0.247262	0.267372	A	A	A	A	A	A
AT1G06200	0.00484323	0.0473973	0.000279902	0.00271453	0.0887681	0.00522926	0.00242101	P	A	P	P	P	P
AT1G06210	0.13835	0.296384	0.212438	0.386293	0.202393	0.158223	0.253825	A	A	A	A	A	A
AT1G06225	0.935546	0.830249	0.942352	0.939947	0.952155	0.938737	0.973399	A	A	A	A	A	A
AT1G06230	0.0888969	0.0737815	0.18001	0.418473	0.233215	0.189624	0.194169	A	A	A	A	A	A
AT1G06240	0.0159569	0.0148315	0.000422817	0.000263693	0.0241969	0.000312649	0.000115441	P	P	P	P	P	P
AT1G06250	0.85959	0.922882	0.0236089	0.912706	0.985039	0.0350121	0.00646368	A	A	A	A	A	P
AT1G06260	0.0879982	0.0419181	0	0.216614	0.118751	0	0	A	A	P	A	P	P
AT1G06270	0.115638	0.00845267	0.148922	0.067628	0.323876	0.133898	0.100687	A	P	A	A	A	A
AT1G06310	0.304824	0.229971	0.367511	0.398847	0.227854	0.198956	0.249884	A	A	A	A	A	A
AT1G06320	0.10189	0.182399	0.128785	0.41314	0.121032	0.149324	0.150971	A	A	A	A	A	A
AT1G06340	0.812783	0.703101	0.596477	0.357486	0.663024	0.44924	0.505852	A	A	A	A	A	A
AT1G06380	0.310375	0.255064	0.457759	0.259052	0.228471	0.238369	0.384645	A	A	A	A	A	A
AT1G06390	0	0.0554777	0.000526048	0.00389624	0.0140048	8.42854e-05	0.00602602	P	A	P	P	P	P
AT1G06400	0.0016059	0.0504734	0.00233968	0.0013358	0.0260007	0.00535194	0.000818917	P	A	P	P	P	P
AT1G06410	0	0.263097	0	0.000516833	0.00218231	0.000237523	0.00414193	P	A	P	P	P	P
AT1G06420	0.779217	0.754293	0.799488	0.685757	0.872138	0.664062	0.601967	A	A	A	A	A	A
AT1G06430	0.819345	0.865239	0.624857	0.730207	0.658881	0.765274	0.825442	A	A	A	A	A	A
AT1G06440	0.491116	0.224275	0.557921	0.336376	0.608371	0.477584	0.702196	A	A	A	A	A	A
AT1G06450	0.0614247	0.0750776	0.0380796	0.0417444	0.133822	0.0365631	0.00514947	A	A	A	A	A	P
AT1G06460	0.57733	0.594199	0.407555	0.65959	0.540123	0.406541	0.34757	A	A	A	A	A	A
AT1G06470	0.166312	0.0113492	0.0240338	0.0124553	0.0344506	0.00983471	0.0169491	A	P	A	P	P	P
AT1G06490	0.0018761	0.0231084	0.00199635	0.00714773	0.0552142	0.0132896	0.0131548	P	A	P	P	P	P
AT1G06500	0.877664	0.688765	0.989845	0.829287	0.955463	0.919499	0.995851	A	A	A	A	A	A
AT1G06510	0.639493	0.843253	0.650726	0.658028	0.721793	0.652371	0.694724	A	A	A	A	A	A
AT1G06520	0.00693852	0.581574	0.339434	0.385158	0.444202	0.286776	0.32632	P	A	A	A	A	A
AT1G06530	0	0.000897756	0	5.85832e-06	0.000221291	0	0	P	P	P	P	P	P
AT1G06540	0.144031	0.0193208	0.323546	0.216819	0.278144	0.331539	0	A	P	A	A	A	P
AT1G06550	0.128315	0.7811	0.720837	0.307379	0.749463	0.60989	0.790443	A	A	A	A	A	A
AT1G06560	0	0.0491272	0.000283467	0	0	7.2157e-05	7.14115e-05	P	A	P	P	P	P
AT1G06570	0.632536	0.917254	0.547756	0.380761	0.816154	0.714358	0.781241	A	A	A	A	A	A
AT1G06580	0.397144	0.070641	0.260097	0.333179	0.371616	0.204182	0.223466	A	A	A	A	A	A
AT1G06590	0.0337414	0.0596018	0.015564	0.0540856	0.0854539	0.222403	0.0210897	A	A	P	A	A	A
AT1G06620	0.127679	0.780318	0.669005	0.402077	0.570681	0.0769213	0.419658	A	A	A	A	A	A
AT1G06630	0.468392	0.523834	0.436315	0.441598	0.590306	0.44353	0.362885	A	A	A	A	A	A
AT1G06640	0.000472716	0.229	0.0636285	0.00913946	0.0947317	0.103663	0.0605226	P	A	A	P	A	A
AT1G06650	0.0879621	0.890793	0.521046	0.528961	0.658215	0.469469	0.568227	A	A	A	A	A	A
AT1G06670	0.278375	0.106114	0.0134366	0.356282	0.420951	0.512189	0.336941	A	A	P	A	A	A
AT1G06680	0	0.00636643	0	0	5.535e-05	0	0	P	P	P	P	P	P
AT1G06690	0.00176436	0.000811703	0.0157828	0.0247979	0.000451743	0.00916738	0.0105748	P	P	P	A	P	P
AT1G06700	0	0.00107864	0.00180037	0.00109811	0.00361084	0	0	P	P	P	P	P	P
AT1G06710	0.507454	0.33217	0.341241	0.353914	0.741468	0.381894	0.436168	A	A	A	A	A	A
AT1G06720	0.162924	0.94341	0.981717	0.824986	0.0885927	0.879123	0.993975	A	A	A	A	A	A
AT1G06730	0.299499	0.81112	0.690044	0.672923	0.776925	0.664062	0.710247	A	A	A	A	A	A
AT1G06740	0.00937839	0.00128462	0.0102659	0.00125928	0.0294858	0.00456644	0.00321912	P	P	P	P	P	P
AT1G06750	0.0157983	0.0329349	0.0102659	0.0083512	0.0171778	0.00361744	0.00893147	P	A	P	P	P	P
AT1G06760	0.0178108	0.0295677	0.014141	0.0155334	0.0310818	0.000242929	0.0311752	P	A	P	P	P	A
AT1G06770	0.410654	0.532179	0.364018	0.375845	0.220518	0.361768	0.429717	A	A	A	A	A	A
AT1G06780	0.0174373	0.323574	0.00245505	0.0965087	0.020531	0.00282564	0.0129361	P	A	P	A	P	P
AT1G06790	0.000242228	9.25023e-06	0	0	0.000329539	0	0	P	P	P	P	P	P
AT1G06800	0.220304	0.0753375	0.2875	0.299167	0.305515	0.392112	0.32482	A	A	A	A	A	A
AT1G06810	0.0234816	0.00238664	0.0085545	0.000223089	0.0324427	0.0086535	0.00336604	A	P	P	P	P	P
AT1G06820	0.133381	0.0591509	0.105052	0.0729791	0.101728	0.236265	0.20518	A	A	A	A	A	A
AT1G06830	0.37372	0.161731	0.0566843	0.0578269	0.148747	0.0641383	0.0569276	A	A	A	A	A	A
AT1G06840	0.185977	0.402202	0.375619	0.132062	0.667542	0.27696	0.31722	A	A	A	A	A	A
AT1G06850	0.586855	0.767121	0.676843	0.738804	0.768963	0.689958	0.451891	A	A	A	A	A	A
AT1G06890	0.00476448	0.602338	0.000653859	0.00561212	0.013355	0.00759239	0.00738036	P	A	P	P	P	P
AT1G06900	0.0122888	0.0318937	9.22894e-05	5.09149e-06	0.0331336	0	0.00332035	P	A	P	P	P	P
AT1G06930	0.0747801	0.0220112	0.0414434	0.0836888	0.0697144	0.0501222	0.0340948	A	A	A	A	A	A
AT1G06950	0	0.00488455	0	7.98332e-06	0.0226781	0	0.000493879	P	P	P	P	P	P
AT1G06960	0.00435975	0.0476556	0.00627332	0.0160691	0.0260277	0.00605683	0.0147652	P	A	P	P	P	P
AT1G06970	0.574512	0.709221	0.676843	0.5971	0.162154	0.803303	0.615189	A	A	A	A	A	A
AT1G06980	0.366233	0.405167	0.248545	0.195778	0.154251	0.234821	0.269925	A	A	A	A	A	A
AT1G06990	0.474947	0.534044	0.202261	0.32992	0.305515	0.020935	0.0223309	A	A	A	A	A	A
AT1G07000	0.486669	0.406343	0.482555	0.427144	0.781815	0.499923	0.630203	A	A	A	A	A	A
AT1G07010	0.0820122	0.0581532	0.138569	0.0402329	0.0789892	0.0269735	0.0868244	A	A	A	A	A	A
AT1G07020	0.058434	0.391288	0.12591	0.236785	0.0914607	0.0185569	0.0288494	A	A	A	A	P	A
AT1G07025	0.00704235	0.0112605	0.000796285	0.00361304	0.00395929	0.00452418	0.00136779	P	P	P	P	P	P
AT1G07030	0.0274405	0.124331	0.0835071	0.0367677	0.0391337	0.0717533	0.0674153	A	A	A	A	A	A
AT1G07040	2.90372e-05	0.0416572	0	0.00401878	0.000537827	0	0	P	A	P	P	P	P
AT1G07050	0.541162	0.841185	0.938443	0.778251	0.593581	0.888734	0.906597	A	A	A	A	A	A
AT1G07060	0.512881	0.277254	0.27264	0.371734	0.420951	0.270425	0.235934	A	A	A	A	A	A
AT1G07070	0.000592514	0.0584286	0.000551806	0.00109693	0.0038997	0.000214993	0.00104334	P	A	P	P	P	P
AT1G07080	0.117015	0.204949	0.0911622	0.171405	0.136526	0.11151	0.0990539	A	A	A	A	A	A
AT1G07090	0.900606	0.882273	0.930431	0.724982	0.956878	0.83259	0.829577	A	A	A	A	A	A
AT1G07110	0	0.0548841	0	0	3.11787e-05	0	0	P	A	P	P	P	P
AT1G07120	0.980442	0.989583	0.992947	0.996357	0.980788	0.998015	0.998216	A	A	A	A	A	A
AT1G07128	0.834942	0.529708	0.922061	0.711614	0.686031	0.802411	0.52974	A	A	A	A	A	A
AT1G07130	0.385214	0.322392	0.624115	0.19198	0.384208	0.679781	0.444566	A	A	A	A	A	A
AT1G07135	0.00187555	0.00329786	0.00421985	6.25882e-06	0.00611706	0.000551983	0.000207297	P	P	P	P	P	P
AT1G07140	0.00164526	0.00515863	0.00369271	0.00263965	0.00120041	0.00084211	0.00218441	P	P	P	P	P	P
AT1G07150	0.88295	0.83668	0.700734	0.482703	0.711724	0.693786	0.74167	A	A	A	A	A	A
AT1G07160	0.613732	0.654923	0.552199	0.310737	0.720663	0.621485	0.656729	A	A	A	A	A	A
AT1G07170	0.0863582	0.163156	0.00712822	0.0117997	0.0900054	0.0479861	0.147049	A	A	P	P	A	A
AT1G07180	0.426304	0.584305	0.254562	0.266716	0.135221	0.453846	0.323935	A	A	A	A	A	A
AT1G07190	0.935546	0.919499	0.896265	0.834597	0.624588	0.832408	0.865332	A	A	A	A	A	A
AT1G07210	0.365682	0.232662	0.234288	0.101658	0.192471	0.283059	0.32524	A	A	A	A	A	A
AT1G07220	0.0526609	0.433941	0.456099	0.564064	0.816128	0.0977393	0.435791	A	A	A	A	A	A
AT1G07230	0.141956	0.399284	0.134355	0.492688	0.239231	0.245875	0.0534804	A	A	A	A	A	A
AT1G07240	0.044441	0.0188644	0.0627452	0.0249039	0.0217989	0.0607817	0.0461007	A	P	A	A	A	A
AT1G07250	0.00278304	0.00909725	0.00172027	0.000751282	0.00469729	0.000114788	0.00159538	P	P	P	P	P	P
AT1G07260	0.220005	0.225429	0.249836	0.0941347	0.307584	0.577113	0.36326	A	A	A	A	A	A
AT1G07270	0.257867	0.606921	0.376833	0.354321	0.111712	0.358366	0.359118	A	A	A	A	A	A
AT1G07280	0.328126	0.29185	0.377582	0.279092	0.634935	0.62458	0.404329	A	A	A	A	A	A
AT1G07290	0.0258204	0.0425288	0.0173854	0.00778964	0.0747282	0.0130454	0.030045	A	A	P	P	P	A
AT1G07300	0.776664	0.927518	0.851059	0.933199	0.891206	0.844673	0.874345	A	A	A	A	A	A
AT1G07310	0.0250593	0.0151748	0.00979739	0.0378643	0.0259266	0.0342251	0.0144757	A	P	P	A	A	P
AT1G07320	0.157367	0.238174	0.192642	0.106883	0.25716	0.233713	0.193221	A	A	A	A	A	A
AT1G07330	0.193615	0.227978	0.302293	0.596056	0.255318	0.386861	0.390799	A	A	A	A	A	A
AT1G07340	0.219248	0.0213402	0	0.00409151	0.0747198	0.00306605	0	A	A	P	P	P	P
AT1G07350	0.0264986	0.0912357	0.215481	0.362882	0.0633512	0.297987	0.171789	A	A	A	A	A	A
AT1G07360	0.0498781	0.187124	0.093889	0.0992593	0.201458	0.0920089	0.303275	A	A	A	A	A	A
AT1G07370	0.0681602	0.200336	0.00679263	0.0144564	0.0921198	0.00642755	0.153382	A	A	P	P	P	A
AT1G07380	0.00437127	0.00457541	0.00055953	0.0142949	0.00120041	0	0.00317031	P	P	P	P	P	P
AT1G07390	0.349685	0.237356	0.296967	0.64843	0.420951	0.361768	0.32482	A	A	A	A	A	A
AT1G07410	0.117294	0.103349	0.0425777	0.108957	0.0764172	0.0193374	0.032479	A	A	A	A	P	A
AT1G07420	0.0278894	0.0153932	0.0085545	0.0586872	0.0314334	0.115054	0.102106	A	P	P	A	A	A
AT1G07430	0.736649	0.344129	0.305197	0.00383082	0.433575	0.286785	0.324422	A	A	A	P	A	A
AT1G07440	0	0.0149206	0.00475336	4.64275e-05	0.0395354	0.000300905	0.00261994	P	P	P	P	P	P
AT1G07450	0.506423	0.530506	0.343108	0.316242	0.0826532	0.338731	0.384065	A	A	A	A	A	A
AT1G07460	0.661812	0.904953	0.977607	0.862417	0.655505	0.803697	0.840335	A	A	A	A	A	A
AT1G07485	0.922062	0.981752	0.897117	0.891696	0.742136	0.906838	0.973042	A	A	A	A	A	A
AT1G07500	0.514894	0.568054	0.482579	0.190239	0.371813	0.567156	0.52974	A	A	A	A	A	A
AT1G07510	0.00610651	0.317535	0.00184711	0.00317809	0.00321282	0	0.0370571	P	A	P	P	P	A
AT1G07520	0.571484	0.783075	0.727666	0.692033	0.791229	0.799862	0.72761	A	A	A	A	A	A
AT1G07530	0.0476385	0.574995	0.383979	0.264422	0.634217	0.534647	0.555802	A	A	A	A	A	A
AT1G07540	0.397144	0.165738	0.338626	0.491468	0.535951	0.534677	0.448461	A	A	A	A	A	A
AT1G07550	0.7211	0.545273	0.756719	0.705676	0.446878	0.638103	0.896367	A	A	A	A	A	A
AT1G07560	0.350659	0.259074	0.2875	0.299167	0.410662	0.230265	0.32482	A	A	A	A	A	A
AT1G07570	0.000111604	0.177829	0.35414	0.0026626	0.00313433	0.147685	0.222291	P	A	A	P	A	A
AT1G07590	0.105128	0.256038	0.205283	0.0420137	0.234797	0.116907	0.134429	A	A	A	A	A	A
AT1G07600	0	0.0372988	0.555907	0.499067	0	0	0	P	A	A	A	P	P
AT1G07610	0.0284946	0.129	0.0763004	0.0528393	0.305515	0.0103591	0.0489662	A	A	A	A	P	A
AT1G07615	0.118008	0.260843	0.127305	0.100392	0.144054	0.361768	0.178967	A	A	A	A	A	A
AT1G07630	0.587755	0.703101	0.779565	0.55216	0.663024	0.00412386	0.718333	A	A	A	A	P	A
AT1G07640	0.0520455	0.0345517	0.0572526	0.0779999	0.087823	0.0667331	0.0946148	A	A	A	A	A	A
AT1G07650	0.0563489	0.443851	0.0918987	0.103	0.319125	0.656994	0.418303	A	A	A	A	A	A
AT1G07680	0.278982	0.399782	0.117241	0.273496	0.1183	0.207123	0.180066	A	A	A	A	A	A
AT1G07690	0.826713	0.530506	0.343108	0.110256	0.551253	0.338731	0.346972	A	A	A	A	A	A
AT1G07700	0.407256	0.499744	0.669012	0.531975	0.320448	0.90356	0.599616	A	A	A	A	A	A
AT1G07705	0.309832	0.232282	0.352326	0.265585	0.371813	0.256577	0.485659	A	A	A	A	A	A
AT1G07720	0.602264	0.764346	0.605898	0.795834	0.622339	0.615877	0.485283	A	A	A	A	A	A
AT1G07730	0.109049	0.174379	0.130446	0.0790385	0.154875	0.108485	0.121651	A	A	A	A	A	A
AT1G07740	0.308198	0.205709	0.322673	0.148777	0.305033	0.30096	0.32614	A	A	A	A	A	A
AT1G07745	0.0560362	0.0837195	0.0525679	0.0629699	0.0893093	0.0402889	0.0494235	A	A	A	A	A	A
AT1G07750	0	0.000141772	0	0	3.38375e-05	0	0	P	P	P	P	P	P
AT1G07770	0	0	0	0	0	0	0	P	P	P	P	P	P
AT1G07790	0.0104488	0.0372988	0.00846508	0.00454285	0.0329314	0.0013126	0.0404014	P	A	P	P	P	A
AT1G07795	0.000270533	0.000647083	0	0	0.00104554	0	0	P	P	P	P	P	P
AT1G07830	0	0.0229379	0	0	0.00748718	0	0	P	A	P	P	P	P
AT1G07840	0.77726	0.918688	0.789521	0.701237	0.929011	0.67323	0.845283	A	A	A	A	A	A
AT1G07850	0.337844	0.275141	0.000258442	0.248562	0.352572	8.80209e-05	0.311779	A	A	P	A	P	A
AT1G07860	0.455175	0.850691	0.792162	0.800949	0.948696	0.408992	0.810409	A	A	A	A	A	A
AT1G07870	0.0463504	0.234357	0.113043	0.157443	0.269805	0.117087	0.221777	A	A	A	A	A	A
AT1G07880	0.844371	0.631276	0.708628	0.143501	0.86071	0.83259	0.844421	A	A	A	A	A	A
AT1G07890	0	0.000990533	0	0	0	0	0	P	P	P	P	P	P
AT1G07910	0.115778	0.367482	0.164915	0.234004	0.228203	0.0843011	0.0423889	A	A	A	A	A	A
AT1G07960	0.736426	0.444365	0.219078	0.381662	0.510992	0.235999	0.323223	A	A	A	A	A	A
AT1G07970	0.000771415	0.00152836	0.00262602	0.000835404	0.0628481	8.18432e-05	0.0012057	P	P	P	P	P	P
AT1G07980	0.00183991	0.0166402	0.00115841	0.00167173	0.0177596	0.000166152	0	P	P	P	P	P	P
AT1G07990	0.815559	0.871654	0.75383	0.478961	0.839539	0.628365	0.813935	A	A	A	A	A	A
AT1G08030	0.33461	0.458784	0.617693	0.545346	0.539804	0.534647	0.711732	A	A	A	A	A	A
AT1G08040	0	0.0419661	0	0	3.22927e-05	0	0	P	A	P	P	P	P
AT1G08050	0.0140477	0.315387	0.283397	0.0732342	0.0708834	0.59477	0.228129	P	A	A	A	A	A
AT1G08060	0.0252697	0.0229469	0.00528703	0.0719056	0.0143431	0.00509771	0.00142177	A	A	P	A	P	P
AT1G08065	0.0521138	0.183316	0.524403	0.618705	0.420951	0	0.334212	A	A	A	A	P	A
AT1G08070	0.866277	0.639576	0.672316	0.676888	0.800915	0.667912	0.448209	A	A	A	A	A	A
AT1G08080	0.390738	0.180965	0.408727	0.423853	0.501538	0.504158	0.426216	A	A	A	A	A	A
AT1G08090	0.0826932	0.0880018	0.0529347	0.0795221	0.0326079	0.0566196	0.0888621	A	A	A	A	A	A
AT1G08100	0.138825	0.0620864	0.148238	0.172778	0.25308	0.233713	0.121566	A	A	A	A	A	A
AT1G08110	0.00140463	0.383213	0.0088953	0.0701928	0.259964	0.00907165	0.948058	P	A	P	A	P	A
AT1G08130	0	0.055017	0	1.16645e-05	0.049592	0	0.0289835	P	A	P	P	P	A
AT1G08135	0.0881463	0.111225	0.216321	0.128342	0.18064	0.116353	0.229749	A	A	A	A	A	A
AT1G08170	0.0175761	0.0529046	0.0172895	0.018776	0.0320001	0.0138615	0.0667941	P	A	P	P	P	A
AT1G08180	0.765882	0.879026	0.779854	0.73967	0.783777	0.898321	0.814485	A	A	A	A	A	A
AT1G08190	0.000656669	0.0106639	0.000884382	0.00170688	0.00675449	0.000789077	0.000820366	P	P	P	P	P	P
AT1G08210	0.117833	0.24063	0.314862	0.223496	0.617618	0.319901	0.0967063	A	A	A	A	A	A
AT1G08220	0.00121134	0.00811735	0.00159734	0.002046	0.00844403	0.00137738	0.00552378	P	P	P	P	P	P
AT1G08230	0.839116	0.958827	0.906483	0.975647	0.718289	0.9619	0.939841	A	A	A	A	A	A
AT1G08250	0.402915	0.530506	0.113578	0.120654	0.568256	0.338731	0.506476	A	A	A	A	A	A
AT1G08260	0.231172	0.937073	0.681781	0.945698	0.828483	0.679469	0.33113	A	A	A	A	A	A
AT1G08270	0.932803	0.795815	0.667754	0.672923	0.896739	0.673763	0.684655	A	A	A	A	A	A
AT1G08280	0.611712	0.293473	0.40851	0.0740531	0.586806	0.838349	0.384645	A	A	A	A	A	A
AT1G08310	0.116573	0.152225	0.0492891	0.144618	0.134171	0.0791813	0.0215206	A	A	A	A	A	A
AT1G08315	0.0520455	0.126016	0.0920979	0.0970059	0.154251	0.161374	0.108761	A	A	A	A	A	A
AT1G08320	0.315195	0.0608617	0.0737013	0.610668	0.346279	0.235344	0.357314	A	A	A	A	A	A
AT1G08340	0.492296	0.444891	0.643748	0.650905	0.58365	0.806748	0.615969	A	A	A	A	A	A
AT1G08350	0.0724516	0.626391	0.19188	0.201129	0.722826	0.0535138	0.196345	A	A	A	A	A	A
AT1G08360	0	0	0	0	0	0	0	P	P	P	P	P	P
AT1G08370	0.0088935	0.00910516	0.0100939	0.0166075	0.00243	0.00962795	0.020784	P	P	P	P	P	A
AT1G08380	0	0.0108187	0	0	0	0	0	P	P	P	P	P	P
AT1G08390	0.029122	0.165369	0.0758291	0.0195872	0.124109	0.0474035	0.00609954	A	A	A	P	A	P
AT1G08410	0.00136287	0.00284778	1.7221e-05	0.0115695	0.0164646	1.00529e-05	3.03808e-06	P	P	P	P	P	P
AT1G08430	0.866327	0.786546	0.77842	0.902694	0.778591	0.887668	0.758634	A	A	A	A	A	A
AT1G08450	0.57733	0.455148	0.40146	0.0866891	0.141202	0.280617	0.00197373	A	A	A	A	A	P
AT1G08460	0.00180794	0.00629036	0.000199153	0.00912898	0.016574	0.00237576	0.00696719	P	P	P	P	P	P
AT1G08470	0.0011911	0.0269088	0	0.00184274	0.0143791	0.000190606	0.100484	P	A	P	P	P	A
AT1G08480	0.308879	0.418964	0.0973663	0.0947647	0.0826716	0.00383828	0.111971	A	A	A	A	P	A
AT1G08490	0	0.025933	0.00467031	0.000595975	0.0134855	0.0162234	0.0415897	P	A	P	P	P	A
AT1G08500	0.250521	0.239103	0.406632	0.763127	0.562066	0.439127	0.568284	A	A	A	A	A	A
AT1G08510	0.00011631	0.0366139	0	9.3259e-06	0.0251368	0.000261307	0.00643449	P	A	P	P	P	P
AT1G08520	9.1023e-06	0.0386601	0.00111079	0.00161168	0.0243316	0.00889578	0.00075246	P	A	P	P	P	P
AT1G08540	0	0.0288157	2.32388e-06	2.34724e-05	0.00959299	0	0	P	A	P	P	P	P
AT1G08550	0.344297	0.735493	0.612283	0.409879	0.273834	0.563631	0.88345	A	A	A	A	A	A
AT1G08560	0.11779	0.0286109	0.191511	0.00316358	0.204775	0.135447	0.408647	A	A	A	P	A	A
AT1G08570	0	0.0593944	0.0524163	0.0599852	0.0139316	0.0313321	0.0707738	P	A	A	A	A	A
AT1G08580	0.00373522	0.0345972	0	0.00126582	0.000225121	1.77309e-06	0.000574251	P	A	P	P	P	P
AT1G08590	0.0240818	0.0124536	0.0369065	0.0225914	0.0515345	0.0253152	0.0431003	A	P	A	A	A	A
AT1G08600	0.0200267	0.0909717	0.173369	0.0630663	0.00567446	0.0710746	0.117551	A	A	A	A	A	A
AT1G08610	0.203719	0.267922	0.592699	0.518577	0.726263	0.723679	0.692176	A	A	A	A	A	A
AT1G08620	0.0996244	0.437176	0.146354	0.0230661	0.0198619	0.357033	1.29479e-05	A	A	A	A	A	P
AT1G08630	0.00503446	0.0254491	0.000486166	0.00371073	0.00688454	0.00183429	0.000943202	P	A	P	P	P	P
AT1G08640	0	0.0519281	0.0230193	0.00696386	0.0209282	0.0253706	0.124576	P	A	A	P	A	A
AT1G08650	0.347555	0.684532	0.380106	0.399769	0.404343	0.237196	0.32482	A	A	A	A	A	A
AT1G08660	0.00126008	0.0353542	0.0124103	0.0773011	0.878889	0.000205322	0.00103258	P	A	P	A	P	P
AT1G08670	0.661812	0.776698	0.612283	0.679723	0.710316	0.671963	0.762503	A	A	A	A	A	A
AT1G08680	0.156729	0.106987	0.357435	0.217241	0.245445	0.216626	0.360551	A	A	A	A	A	A
AT1G08700	0.113421	0.251565	0.0432431	0.128326	0.221384	0.051356	0.142455	A	A	A	A	A	A
AT1G08710	0.834059	0.594038	0.407306	0.461845	0.481888	0.065521	0.453519	A	A	A	A	A	A
AT1G08720	0.967252	0.721025	0.755705	0.732098	0.822285	0.597072	0.037751	A	A	A	A	A	A
AT1G08730	0.338227	0.441811	0.00354506	0.226192	0.202803	0.233713	0.000991976	A	A	P	A	A	P
AT1G08750	0.0252955	0.118397	0.00108636	0.0131903	0.178195	0.0186412	0.168858	A	A	P	P	P	A
AT1G08770	0.000269625	0.18241	0.000798146	0.0019259	0.00226275	0.00346843	0.000937948	P	A	P	P	P	P
AT1G08780	0.0148268	0.0916139	0.00615852	0.00740749	0.0157431	0.00025442	0.00142312	P	A	P	P	P	P
AT1G08800	0.863002	0.941472	0.579274	0.871293	0.942764	0.727875	0.898856	A	A	A	A	A	A
AT1G08810	0.790494	0.808931	0.941532	0.940346	0.83259	0.8577	0.684896	A	A	A	A	A	A
AT1G08830	0	0.00853997	0	0	0.00011832	0	0.000107268	P	P	P	P	P	P
AT1G08840	0.0132811	0.138235	0.0367	0.0578269	0.108167	0.0512348	0.253596	P	A	A	A	A	A
AT1G08860	0.00889328	0.0689718	0.0167911	0.0318016	0.0160906	0.190188	0.0080509	P	A	P	A	A	P
AT1G08880	0.00305624	0.00767577	0.000206838	1.59161e-05	0.00307902	0	0.000223921	P	P	P	P	P	P
AT1G08920	0.0125285	0.0692356	0.136	0.33034	0.130714	0.133956	0.127665	P	A	A	A	A	A
AT1G08930	0.170069	0.0401043	0.0588817	0.168897	0.108761	0.172409	0.129485	A	A	A	A	A	A
AT1G08940	0.950169	0.541194	0.903403	0.62745	0.681864	0.916477	0.859289	A	A	A	A	A	A
AT1G08960	1.49418e-06	0	5.01263e-07	6.51113e-06	0.000249697	2.56153e-05	0.000126768	P	P	P	P	P	P
AT1G08970	7.93841e-05	0.00635128	7.74733e-05	9.01981e-06	0.00749774	3.59079e-05	0.00110276	P	P	P	P	P	P
AT1G08980	0.00153302	0.0199218	0.0165776	0.00277502	0.01504	0.0259902	0.00738547	P	P	P	P	A	P
AT1G08990	0.734352	0.697709	0.660903	0.668892	0.461435	0.469127	0.598048	A	A	A	A	A	A
AT1G09000	0.203719	0.0722567	0.301383	0.400473	0.229399	0.503348	0.41282	A	A	A	A	A	A
AT1G09010	0	0.000841562	0	1.29737e-05	5.90597e-06	8.31329e-05	0	P	P	P	P	P	P
AT1G09020	0.081331	0.487092	0.279057	0.326294	0.178382	0.559024	0.594999	A	A	A	A	A	A
AT1G09030	0.373152	0.494233	0.555907	0.596509	0.372038	0.568456	0.491588	A	A	A	A	A	A
AT1G09060	0.000120522	0.0653981	0.115069	0.001149	0.119348	0.0212307	0.0403272	P	A	A	P	A	A
AT1G09070	0.00670258	0.0949488	0.00294342	0.00931491	0.110827	0.0219347	0.00423378	P	A	P	P	A	P
AT1G09080	0.975912	0.990058	0.992709	0.81012	0.998901	0.94971	0.960044	A	A	A	A	A	A
AT1G09090	0.612605	0.88238	0.943129	0.94063	0.931268	0.996359	0.958162	A	A	A	A	A	A
AT1G09100	0.000218693	0.0707542	0.0184796	0.00594355	0.132701	0.00624887	0.0439358	P	A	P	P	P	A
AT1G09130	0.00313167	0.0386569	0.0144798	0.00902323	0.0443137	0.0295458	0.0035921	P	A	P	P	A	P
AT1G09140	0.11912	0.0241343	0.0280907	0.101294	0.0708834	0.0369725	0.0759259	A	A	A	A	A	A
AT1G09150	0.0469546	0.440472	0.0580621	0.00984129	0.00957058	0.0146736	0.052667	A	A	A	P	P	A
AT1G09155	0.774596	0.811223	0.666777	0.532756	0.737145	0.653406	0.736247	A	A	A	A	A	A
AT1G09160	0	0.000555406	4.60727e-05	0.000295444	0.000646459	0.00113396	0.000116698	P	P	P	P	P	P
AT1G09170	0.877511	0.652959	0.702963	0.706989	0.338263	0.919499	0.844421	A	A	A	A	A	A
AT1G09180	0	0.00235599	0	0	0	0	0	P	P	P	P	P	P
AT1G09190	0.627614	0.635252	0.816723	0.506005	0.786835	0.68421	0.712275	A	A	A	A	A	A
AT1G09200	0.270889	0.879416	0.00455746	6.87435e-06	0.32756	2.36019e-05	0.155532	A	A	P	P	P	A
AT1G09210	0	0.038525	0	0	0	0	0	P	A	P	P	P	P
AT1G09220	0.809203	0.954491	0.94089	0.517476	0.790529	0.983193	0.898345	A	A	A	A	A	A
AT1G09230	0.311319	0.455456	0.126033	0.245463	0.356477	0.267234	0.233831	A	A	A	A	A	A
AT1G09240	0.0231564	0.0530987	0.027674	0.0195279	0.0689193	0.0176824	0.0181236	A	A	A	P	P	P
AT1G09250	0.0475226	0.0922546	0.0524163	0.0565242	0.165506	0.0139833	0.0623211	A	A	A	A	P	A
AT1G09270	0.0180615	0.0374849	0.000191776	0.0024224	0.014917	3.52652e-05	0.0177765	P	A	P	P	P	P
AT1G09280	9.52539e-05	0.00126898	0.00348024	1.24983e-05	0	0.00309605	0.00336783	P	P	P	P	P	P
AT1G09290	0.882536	0.595542	0.30225	0.728501	0.721534	0.455329	0.542504	A	A	A	A	A	A
AT1G09300	0.663409	0.169022	0.489945	0.383865	0.231987	0.906468	0.645856	A	A	A	A	A	A
AT1G09310	0	0.549861	0.773542	0.0712228	0.719807	0.595046	0	P	A	A	A	A	P
AT1G09320	0.399632	0.784679	0.602106	0.781515	0.959026	0.805044	0.814485	A	A	A	A	A	A
AT1G09330	0	0	0	0	0.00016107	0	0	P	P	P	P	P	P
AT1G09340	0	0.0772535	0.165099	1.35068e-06	0.0246071	0.0299814	0.201532	P	A	A	P	A	A
AT1G09350	0.106308	0.0455697	0.136952	0.12181	0.00986246	0.152754	0.134032	A	A	A	A	A	A
AT1G09360	0.255513	0.0587034	0.342619	0.595529	0.163648	0.339053	0.393893	A	A	A	A	A	A
AT1G09370	0.881352	0.765422	0.875199	0.871796	0.929014	0.875947	0.782623	A	A	A	A	A	A
AT1G09380	0.0351943	0.00411515	0.0380796	0.0417444	0.0163639	0.0570627	0.0473741	A	P	A	A	A	A
AT1G09390	0.397144	0.574995	0.807151	0.646842	0.72339	0.624051	0.7375	A	A	A	A	A	A
AT1G09400	0.516372	0.856017	0.819357	0.735568	0.956197	0.549254	0.712435	A	A	A	A	A	A
AT1G09410	0.787736	0.306984	0.668809	0.735351	0.826395	0.779296	0.649637	A	A	A	A	A	A
AT1G09415	0.996607	0.982367	0.994481	0.986046	0.983671	0.998358	0.996517	A	A	A	A	A	A
AT1G09420	0.0899855	0.143868	0.0910918	0.0909871	0.152978	0.153211	0.107689	A	A	A	A	A	A
AT1G09430	0.0262201	0.091656	0.00467897	0.00530163	0.0703977	0.110794	0.0877398	A	A	P	P	A	A
AT1G09440	0.72578	0.758695	0.755069	0.7573	0.82239	0.750837	0.881832	A	A	A	A	A	A
AT1G09450	0.0103269	0.0717973	0.201966	0.000171234	0.493893	0.108485	0.163817	P	A	A	P	A	A
AT1G09460	0.168293	0.125793	0.177127	0.439732	0.130442	0.179	0.20518	A	A	A	A	A	A
AT1G09470	0	0.0710816	0.162824	0.00882978	0.539804	0.199296	0.216028	P	A	A	P	A	A
AT1G09500	0.609054	0.777038	0.76912	0.802854	0.167201	0.880417	0.870338	A	A	A	A	A	A
AT1G09510	0.124444	0.233753	0.458533	0.642672	0.169769	0.391228	0.526649	A	A	A	A	A	A
AT1G09520	0.159564	0.113215	0.215646	0.177372	0.413655	0.156484	0.195584	A	A	A	A	A	A
AT1G09530	0.0124567	0.026097	0.0148018	0.00442814	0.0132728	0.0221525	0.0135272	P	A	P	P	A	P
AT1G09540	0.451377	0.666126	0.809357	0.520372	0.49005	0.612217	0.676743	A	A	A	A	A	A
AT1G09550	0.06794	0.0235469	0.0243817	0.0458837	0.00294963	0.0527025	0.0313138	A	A	A	A	A	A
AT1G09560	0	0.00510056	9.58184e-05	3.85504e-05	5.83184e-06	0.000173931	0.000198329	P	P	P	P	P	P
AT1G09570	0.0318142	0.757133	0.530986	0.0628782	0.682206	0.530156	0.600431	A	A	A	A	A	A
AT1G09575	0.110601	0.180455	0.0457854	0.0494047	0.0708834	0.0360652	0.0883631	A	A	A	A	A	A
AT1G09600	0.290197	0.625167	0.268249	0.30614	0.244882	0.661617	4.23366e-05	A	A	A	A	A	P
AT1G09610	0.598775	0.597125	0.622645	0.439428	0.662977	0.664062	0.656176	A	A	A	A	A	A
AT1G09620	0.361482	0.343544	0.302293	0.482132	0.500953	0.372304	0.599635	A	A	A	A	A	A
AT1G09630	0.000357549	0.0231525	0.0226852	0.000571187	0.019598	0.000907319	0	P	A	A	P	P	P
AT1G09660	0.344322	0.373964	0.0724187	0.0158412	0.31278	0.17362	0.292911	A	A	A	P	A	A
AT1G09680	0.0342726	0.0265009	0.0315816	0.0352781	0.0613472	0.0374995	0.0310396	A	A	A	A	A	A
AT1G09700	0.822743	0.840649	0.64344	0.943481	0.773986	0.730686	0.780587	A	A	A	A	A	A
AT1G09720	0.967752	0.908214	0.94089	0.875059	0.931268	0.805044	0.883477	A	A	A	A	A	A
AT1G09730	0.387048	0.853277	0.576031	0.817328	0.377878	0.571447	0.214794	A	A	A	A	A	A
AT1G09740	0.0868052	0.0961831	0.355296	0.191576	0.110074	0.138553	0.318742	A	A	A	A	A	A
AT1G09750	3.26204e-05	0.674555	0.664274	0.444992	0.978912	0.565052	0.44761	P	A	A	A	A	A
AT1G09760	0.0440163	0.24586	0.161446	0.308572	0.0945001	0.0771681	0.139703	A	A	A	A	A	A
AT1G09770	0.785871	0.88354	0.890308	0.602605	0.710192	0.797856	0.94444	A	A	A	A	A	A
AT1G09780	0	0.000313362	0	0	0	0	0	P	P	P	P	P	P
AT1G09790	0.0260179	0.0303385	0.000138033	0.00113316	0.0307798	3.52652e-05	0.000137175	A	A	P	P	P	P
AT1G09795	0.0659645	0.378051	0.20192	0.340009	0.178818	0.180704	0.467019	A	A	A	A	A	A
AT1G09800	0.0149389	0.0813356	0.111881	0.0572203	0.0764644	0.0314513	0	P	A	A	A	A	P
AT1G09810	0.121199	0.67269	0.673591	0.596658	0.732692	0.344817	0.268718	A	A	A	A	A	A
AT1G09815	0	0.000612723	0	0	4.25174e-05	0	0	P	P	P	P	P	P
AT1G09820	0.272322	0.400034	0.485233	0.368315	0.481612	0.158849	0.544722	A	A	A	A	A	A
AT1G09830	0.000517574	0.00869172	0.00115841	2.8004e-06	0.000501169	0.00701973	0.000992898	P	P	P	P	P	P
AT1G09840	0.0034062	0.135358	0.247223	0.0521586	0.0332254	0.0195577	0.0356003	P	A	A	A	P	A
AT1G09850	0	0.0382597	0.0204042	0.0158521	0.00524413	0.0137519	0.00528096	P	A	A	P	P	P
AT1G09870	0.0255384	0.012634	0	0.00123026	0.00192246	0	0.00809267	A	P	P	P	P	P
AT1G09890	0.119913	0.163906	0.120995	0.128861	0.119582	0.158361	0.133999	A	A	A	A	A	A
AT1G09900	0.830913	0.573174	0.721924	0.442412	0.878666	0.84893	0.773974	A	A	A	A	A	A
AT1G09910	0.0142394	0.0149206	0	0.00018922	3.92978e-05	0.00138059	0.00621691	P	P	P	P	P	P
AT1G09920	0.0109183	0.0352517	0.0143393	0.0159124	0.125669	0.00679522	0.0140222	P	A	P	P	P	P
AT1G09930	0.0611468	0.0883611	0.0382614	0.041998	0.12658	0.0235341	0.0246634	A	A	A	A	A	A
AT1G09940	0.160158	0.367045	0.202261	0.289717	0.0761073	0.202528	0.307766	A	A	A	A	A	A
AT1G09950	0.255513	0.255655	0.411635	0.278264	0.408848	0.130066	0.193402	A	A	A	A	A	A
AT1G09960	0.0264427	0.0682353	0.0424756	0.0198617	0.122306	0.0284712	0.0607787	A	A	A	P	A	A
AT1G09970	0.674961	0.425102	0.691697	0.398735	0.775792	0.827669	0.731737	A	A	A	A	A	A
AT1G09980	0.920625	0.822596	0.953673	0.77968	0.8697	0.95287	0.860613	A	A	A	A	A	A
AT1G10000	0.37454	0.10961	0.130446	0.21173	0.0854455	0.205037	0.153219	A	A	A	A	A	A
AT1G10010	0	0.00801713	0.174518	0	0.034217	0.0502221	0.0987966	P	P	A	P	A	A
AT1G10020	0.344322	0.332575	0.417992	0.161242	0.483112	0.497016	0.398331	A	A	A	A	A	A
AT1G10030	3.82278e-05	0.02099	0.000187085	5.02429e-06	5.36623e-05	0	0.00786249	P	A	P	P	P	P
AT1G10050	0.170493	0.361309	0.300476	0.298045	0.386038	0.413995	0.323754	A	A	A	A	A	A
AT1G10060	0.038208	0.00614922	0.0116205	0.065962	0.157947	0.081538	0.0232555	A	P	P	A	A	A
AT1G10070	0.0156847	0.0117939	0.0169511	0.0381989	0.022751	0.0292463	0.0129455	P	P	P	A	A	P
AT1G10090	0.0413678	0.109712	0.0453001	0.0489133	0.084504	0.043577	0.055083	A	A	A	A	A	A
AT1G10110	0.954462	0.920853	0.832721	0.832429	0.7299	0.83259	0.777378	A	A	A	A	A	A
AT1G10120	0.00034507	0.444776	0.551959	0.130039	0.296955	0.682227	0.600771	P	A	A	A	A	A
AT1G10130	0.000108769	0.00633672	0	2.3031e-05	0	0	0.00671733	P	P	P	P	P	P
AT1G10140	0.0136061	0.378291	0.186284	0.201129	0.547211	0.337388	0.222687	P	A	A	A	A	A
AT1G10150	0.0746176	0.126584	0.165076	0.088092	0.226409	0.0650459	0.071519	A	A	A	A	A	A
AT1G10160	0.281174	0.28873	0.284169	0.238604	0.11216	0.170592	0.20518	A	A	A	A	A	A
AT1G10170	0.0346457	0.0111829	0.156813	0.229537	0.129337	0.334646	0.311531	A	P	A	A	A	A
AT1G10180	0.00349671	0.0100911	0.00148663	0.00110842	0.000209865	0.000100225	0	P	P	P	P	P	P
AT1G10200	0.203439	0.795882	0.666989	0.498619	0.617214	0.750609	0.510189	A	A	A	A	A	A
AT1G10210	0.579719	0.808931	0.720091	0.847958	0.815506	0.845527	0.717448	A	A	A	A	A	A
AT1G10230	0.00151271	0.0391743	0.0171297	0.0166982	0.00539952	0.008922	0.011906	P	A	P	P	P	P
AT1G10240	0.00118484	0.0175125	0.00897285	0.0020939	0.00888592	0.0003154	0.00587547	P	P	P	P	P	P
AT1G10270	0.0713147	0.329876	0.0563901	0.056484	0.348078	0.0486403	0.0069407	A	A	A	A	A	P
AT1G10290	0.0440373	0.211167	0.00852604	0.0380234	0.0883001	0.0133915	0.0590796	A	A	P	A	P	A
AT1G10300	0.325264	0.352213	0.301396	0.31252	0.330312	0.271778	0.377138	A	A	A	A	A	A
AT1G10310	0.00347984	0.0206881	0.000272614	2.38344e-06	0	0.000474808	0.00727438	P	A	P	P	P	P
AT1G10320	0.485801	0.574995	0.558095	0.485688	0.476093	0.588912	0.492362	A	A	A	A	A	A
AT1G10330	0.0985012	0.0934965	0.0545687	0.058909	0.160836	0.051932	0.0632914	A	A	A	A	A	A
AT1G10340	0.0314538	0.0991505	0.0306597	0.0418571	0.0920201	0.0312683	0.0477312	A	A	A	A	A	A
AT1G10350	0.195978	0.217241	0.10564	0.0198501	0.0799941	0.0979919	0.0583272	A	A	A	P	A	A
AT1G10360	0.137164	0.235059	0.336343	0.0787772	0.446206	0.320509	0.544831	A	A	A	A	A	A
AT1G10370	0.015647	0.0185654	0.0542234	0.0149794	0.0271022	0.00211271	0.0362216	P	P	A	P	P	A
AT1G10380	0.54244	0.239583	0.410888	0.421663	0.605722	0.483286	0.27024	A	A	A	A	A	A
AT1G10390	0.764365	0.820043	0.755178	0.468573	0.996943	0.836144	0.813402	A	A	A	A	A	A
AT1G10400	0.0676609	0.0256771	0.0284056	0.0129402	0.084085	0.0220387	0.0227491	A	A	A	P	A	A
AT1G10410	0.815559	0.800824	0.197348	0.351743	0.941104	0.186163	0.305673	A	A	A	A	A	A
AT1G10417	0.942195	0.957168	0.609147	0.775849	0.860747	0.57581	0.719996	A	A	A	A	A	A
AT1G10430	0.0011911	0.0148555	0.000944907	0.00184274	0.00425462	0.000787231	0.0130558	P	P	P	P	P	P
AT1G10460	0.0393673	0.0134377	0.0145064	0.0158803	0.00270225	0.0138131	0.0185827	A	P	P	P	P	P
AT1G10470	0.0229722	0.210578	0.0308343	0.0144405	0.069599	0.0310861	0.0441979	A	A	A	P	A	A
AT1G10480	0.863462	0.674481	0.951458	0.43294	0.960286	0.875446	0.898856	A	A	A	A	A	A
AT1G10490	0.0022788	0.0470092	0.0120259	0.0641204	0.0266285	0.011508	0.0231947	P	A	P	A	P	A
AT1G10500	3.0544e-05	0.078784	0.00116531	0.00362179	0.017143	0.000243317	0	P	A	P	P	P	P
AT1G10510	0.0220702	0.0254785	0.00689526	0.0699737	0.0373811	0.0172975	3.76717e-05	A	A	P	A	P	P
AT1G10520	0.730816	0.730247	0.916335	0.650351	0.194579	0.859288	0.654868	A	A	A	A	A	A
AT1G10522	0.0580128	0.0478678	0.0284344	0.0325924	0.186026	0.036757	0.1293	A	A	A	A	A	A
AT1G10530	0.119966	0.0590441	0.0682023	0.0677523	0.377079	0.0608667	0.0308199	A	A	A	A	A	A
AT1G10540	0.000791622	0.0220482	0.0057843	0.0449807	0.000166427	0.0115458	0.00437335	P	A	P	A	P	P
AT1G10550	0.185763	0.523905	0.205764	0.055763	0.309475	0.241803	0.175294	A	A	A	A	A	A
AT1G10560	0.00941656	0.0070743	0.00406743	0.00198692	0.018114	0.00452439	0.00312974	P	P	P	P	P	P
AT1G10570	0.260521	0.375214	0.231609	0.277659	0.268489	0.094305	0.255399	A	A	A	A	A	A
AT1G10580	0.000273304	0.0276508	0.00104654	0.000185498	0.108762	0	0.00174809	P	A	P	P	P	P
AT1G10585	0.900606	0.98461	0.924714	0.854588	0.912108	0.906278	0.925837	A	A	A	A	A	A
AT1G10590	0.0328646	0.147167	0.0930968	0.0632738	0.225793	0.0478181	0.271377	A	A	A	A	A	A
AT1G10610	0.486762	0.725729	0.558876	0.498982	0.506562	0.136984	0.580537	A	A	A	A	A	A
AT1G10620	0.661812	0.511468	0.618816	0.626094	0.733216	0.745285	0.41093	A	A	A	A	A	A
AT1G10630	0	0.189848	0	0	9.80779e-05	0	0	P	A	P	P	P	P
AT1G10640	0.324351	0.375496	0	0.00950659	0.673134	0.107527	0.0311189	A	A	P	P	A	A
AT1G10650	0.344041	0.581329	0.0668299	0.343232	0.548729	0.0498545	0.384426	A	A	A	A	A	A
AT1G10660	0.217635	0.0799544	0.175109	0.0630855	0.090318	0.113784	0.15335	A	A	A	A	A	A
AT1G10670	0.135886	0.668732	0.00956929	0.0749855	0.996636	0.0623858	0.350065	A	A	P	A	A	A
AT1G10680	0.188765	0.247949	0.284788	0.334726	0.341343	0.27819	0.384645	A	A	A	A	A	A
AT1G10690	0.173244	0.321439	0.384223	0.215734	0.372473	0.361791	0.296586	A	A	A	A	A	A
AT1G10700	0.308064	0.0835356	0	6.92591e-05	0.014784	0	0	A	A	P	P	P	P
AT1G10710	0.220005	0.32862	0.192862	0.259642	0.826164	0.186671	0.266747	A	A	A	A	A	A
AT1G10720	0.0571041	0.698831	0.0655257	0.522945	0.682608	0.668789	0.414599	A	A	A	A	A	A
AT1G10730	0.0438845	0.14984	0.0596867	0.0263751	0.0857267	0.0672059	0.0710766	A	A	A	A	A	A
AT1G10740	0.00422549	0.603189	0.0229072	0.538865	0.330394	0.679111	0.0905626	P	A	A	A	A	A
AT1G10750	0.117398	0.0466384	0.0929586	0.000875341	0.0526794	0.177287	0.155532	A	A	A	P	A	A
AT1G10760	0	0.0168339	0	0	0.000108042	7.75389e-05	0	P	P	P	P	P	P
AT1G10770	0.0583779	0.360288	0.332675	0.108928	0.282954	0.719259	0	A	A	A	A	A	P
AT1G10780	0.0199659	0.380465	0.268249	0.185942	0.232061	0.0768024	0.146108	P	A	A	A	A	A
AT1G10800	0.600416	0.602255	0.692439	0.379455	0.663024	0.426597	0.578744	A	A	A	A	A	A
AT1G10810	0.0319863	0.0619464	0.109789	0.171177	0.323948	0.164302	0.0542733	A	A	A	A	A	A
AT1G10830	0.123293	0.00805641	0.0534251	0.00789452	0.0340635	0.000155946	0.0300945	A	P	A	P	P	A
AT1G10840	9.30709e-05	0.106113	0	6.54185e-06	0.000198201	0	0	P	A	P	P	P	P
AT1G10850	0.0513118	0.0765081	0.0361617	0.0216989	0.0708834	0.0349283	0.0454876	A	A	A	A	A	A
AT1G10870	7.47329e-05	0.00159385	0	0	0.000112153	0	0	P	P	P	P	P	P
AT1G10880	0.271386	0.291657	0.136025	0.481279	0.415277	0.298668	0.383456	A	A	A	A	A	A
AT1G10900	0.121256	0.762547	0.75383	0.523586	0.220775	0.62527	0.660367	A	A	A	A	A	A
AT1G10910	0.0316097	0.790911	0.725173	0.696155	0.86403	0.923994	0.954308	A	A	A	A	A	A
AT1G10920	0.401865	0.273418	0.358408	0.287731	0.343618	0.583015	0.375771	A	A	A	A	A	A
AT1G10930	0.0746511	0.0683091	0.0411606	0.0574118	0.0902409	0.048244	0.0595279	A	A	A	A	A	A
AT1G10940	0.0075879	0.00502215	0.00525488	0.0154679	0.00342694	0.00238007	0.000807441	P	P	P	P	P	P
AT1G10950	3.03124e-07	0.0126486	5.02175e-06	0	0.00145598	0	0	P	P	P	P	P	P
AT1G10960	0	0	0	0	0	0	0	P	P	P	P	P	P
AT1G10970	7.02019e-05	0.128219	0.000863974	0.0270947	0.0104482	0.00457207	0.18804	P	A	P	A	P	A
AT1G10980	0.189115	0.195166	0.246469	0.305685	0.160843	0.215527	0.198089	A	A	A	A	A	A
AT1G10990	0.471294	0.530253	0.346184	0.142388	0.483732	0.392721	0.42993	A	A	A	A	A	A
AT1G11000	0.537584	0.542983	0.475581	0.571481	0.606175	0.58875	0.434781	A	A	A	A	A	A
AT1G11020	0.00272845	0.000355078	0	7.69355e-06	4.15507e-05	0	0.00105986	P	P	P	P	P	P
AT1G11040	0.731579	0.613841	0.806294	0.526964	0.66366	0.511991	0.184894	A	A	A	A	A	A
AT1G11050	0.0228667	0.141927	0.00630136	0.194867	0.117254	0.152089	0.20518	A	A	P	A	A	A
AT1G11060	0.172579	0.277198	0.285236	0.571919	0.375314	0.0340329	0.273098	A	A	A	A	A	A
AT1G11070	0.881948	0.874739	0.894391	0.939947	0.595972	0.83259	0.920734	A	A	A	A	A	A
AT1G11080	0.977746	0.932017	0.964826	0.906809	0.994689	0.996526	0.972606	A	A	A	A	A	A
AT1G11090	0.0707065	0.0373288	0.00193284	0.0200337	0.0866837	0.00487224	0.0563354	A	A	P	A	P	A
AT1G11100	0.0505861	0.0615641	0.0745794	0.0302581	0.0845284	0.0443186	0.0233481	A	A	A	A	A	A
AT1G11125	0.0245269	0.0401794	0.0487227	0.00777053	0.0111041	0.0128727	0.0122469	A	A	A	P	P	P
AT1G11130	0.161067	0.28605	0.319262	0.243071	0.354386	0.241861	0.316561	A	A	A	A	A	A
AT1G11160	0.877028	0.949763	0.961398	0.956494	0.928511	0.997673	0.971024	A	A	A	A	A	A
AT1G11170	0.282644	0.602099	0.418955	0.514623	0.343665	0.355659	0.445473	A	A	A	A	A	A
AT1G11190	0.00221762	0.485197	0.0684528	0.682861	0.663024	0.421329	0.16893	P	A	A	A	A	A
AT1G11200	0.0360142	0.0629	0.0274329	0.0362716	0.0160245	0.0266083	0.0370566	A	A	A	A	A	A
AT1G11210	0.0282414	0.0676743	0.0236137	0.0167104	0.0397337	0.0698782	0.0347451	A	A	A	P	A	A
AT1G11220	0.081477	0.089618	0.0596867	0.0294149	0.0859538	0.0914876	0.0710766	A	A	A	A	A	A
AT1G11240	0.11992	0.126972	0.0496111	0.053846	0.0530421	0.0480318	0.0898688	A	A	A	A	A	A
AT1G11250	0.121947	0.127026	0.0505801	0.0547564	0.22661	0.0776443	0.00443629	A	A	A	A	A	P
AT1G11260	0.00128415	0.330411	0.0153143	0.0413921	0.323154	0.138545	0.147392	P	A	P	A	A	A
AT1G11270	0.192246	0.229	0.145201	0.179962	0.0883001	0.37479	0.137933	A	A	A	A	A	A
AT1G11280	0.134661	0.159804	0.0832334	0.0424023	0.060414	0.117949	0.129633	A	A	A	A	A	A
AT1G11290	0.00600936	0.00284374	0.0298946	0	0.00088973	0.0253152	0.0254117	P	P	A	P	A	A
AT1G11300	0.736704	0.776694	0.591551	0.781223	0.709735	0.809285	0.92094	A	A	A	A	A	A
AT1G11310	0.103704	0.200909	0.000508371	0.0655281	0.0722391	0.0783416	0.0025209	A	A	P	A	A	P
AT1G11320	0.0404708	0.0209716	0.0391646	0.0646293	0.0214998	0.0998131	0.102158	A	A	A	A	A	A
AT1G11330	0.19386	0.145851	0.110307	0.152302	0.0858932	0.12808	0.103791	A	A	A	A	A	A
AT1G11340	0.651811	0.714638	0.733285	0.738432	0.598296	0.662384	0.667684	A	A	A	A	A	A
AT1G11350	0.966125	0.873108	0.985763	0.900302	0.811592	0.92137	0.924673	A	A	A	A	A	A
AT1G11360	0.0176496	0.0323404	0.00226028	0.00619791	0.26099	0.00694634	0.00878508	P	A	P	P	P	P
AT1G11370	0.760218	0.87455	0.868148	0.736336	0.957584	0.783716	0.811363	A	A	A	A	A	A
AT1G11380	0.0619867	0.116969	0.0433657	0.0915136	0.103572	0.0258664	0.00401561	A	A	A	A	A	P
AT1G11390	0.000148498	0.0285749	0	0.00595434	0.000133043	0.000511418	0.00141392	P	A	P	P	P	P
AT1G11400	0.188765	0.191403	0.0620455	0.115303	0.34921	0.0308518	0.0964703	A	A	A	A	A	A
AT1G11410	0.157191	0.378942	0.70555	0.377043	0.3235	0.717978	0.600771	A	A	A	A	A	A
AT1G11420	0.85729	0.888941	0.809735	0.716089	0.634564	0.795322	0.817571	A	A	A	A	A	A
AT1G11430	0	0.0265156	0.0227993	0.000248333	0.0451581	0.00160306	0.00243408	P	A	A	P	P	P
AT1G11440	0.0225285	0.0285746	0.00950768	0.000340251	0.020531	0.00184128	0.00747351	A	A	P	P	P	P
AT1G11470	0.353586	0.259074	0.224741	0.139854	0.185971	0.236738	0.268983	A	A	A	A	A	A
AT1G11480	0	0	0	0.000544694	0.000168282	0	7.35688e-06	P	P	P	P	P	P
AT1G11530	0.0448928	0.0375477	0.092205	0.104856	0.0364888	0.107085	0.00229151	A	A	A	A	A	P
AT1G11540	0.0110124	0.00658119	0.00887788	0.00865821	0.00374858	0.00872913	0.0174455	P	P	P	P	P	P
AT1G11545	0.0753954	0.286829	0.178642	0.156175	0.139852	0.0112968	0.168737	A	A	A	A	P	A
AT1G11560	0.815559	0.916244	0.920211	0.913483	0.514732	0.69745	0.9905	A	A	A	A	A	A
AT1G11570	0.309909	0.211174	0	0.0604046	0.300957	0	0.269925	A	A	P	A	P	A
AT1G11580	0.942471	0.846463	0.924358	0.590929	0.35351	0.917491	0.689516	A	A	A	A	A	A
AT1G11590	0.974493	0.96867	0.994749	0.9751	0.932465	0.993995	0.990681	A	A	A	A	A	A
AT1G11600	0.173499	0.367723	0.0428311	0.0317309	0.278871	0.197832	0.395615	A	A	A	A	A	A
AT1G11610	0.875228	0.920452	0.930675	0.78483	0.826223	0.80669	0.826313	A	A	A	A	A	A
AT1G11630	0.540554	0.814309	0.45014	0.53659	0.539804	0.25378	0.494995	A	A	A	A	A	A
AT1G11650	0.00250669	0.033965	0.00579818	0.00359274	0.00880237	0.00137272	0.00961369	P	A	P	P	P	P
AT1G11660	0.120078	0.239288	0.0920979	0.104915	0.0907447	0.0811438	0.0526413	A	A	A	A	A	A
AT1G11670	0.324145	0.178824	0.409506	0.609188	0.542675	0.750837	0.455759	A	A	A	A	A	A
AT1G11680	0.0804471	0.0676743	0.0417541	0.0637616	0.129843	0.0570997	0.0975085	A	A	A	A	A	A
AT1G11690	0.808704	0.876044	0.664697	0.507424	0.725933	0.632532	0.418303	A	A	A	A	A	A
AT1G11700	0.187928	0.338332	0.318144	0.0155077	0.254958	0.271305	0.22152	A	A	A	P	A	A
AT1G11710	0.515195	0.415886	0.295868	0.307887	0.546099	0.417216	0.460121	A	A	A	A	A	A
AT1G11720	0.0161247	0.191929	0.167347	0.0483962	0.119513	0.0203475	0.072003	P	A	A	A	A	A
AT1G11730	0.00356164	0.0311604	0.00952579	0.00098089	0	0.00599381	0.013143	P	A	P	P	P	P
AT1G11740	0.656534	0.41858	0.670068	0.675091	0.870848	0.886817	0.637226	A	A	A	A	A	A
AT1G11750	0.000139851	0.0302485	0.000451616	0.000382799	0.0133566	2.41741e-07	0	P	A	P	P	P	P
AT1G11755	0.541065	0.505424	0.47329	0.324813	0.311447	0.316366	0.252095	A	A	A	A	A	A
AT1G11770	0.963089	0.636255	0.95583	0.952335	0.937255	0.991897	0.735875	A	A	A	A	A	A
AT1G11780	0.129252	0.462197	0.240166	0.181954	0.10772	0.00771852	0.271273	A	A	A	A	P	A
AT1G11790	0.0299635	0.026571	0.0144934	0.000587244	0.0135472	0.00970238	0.000141973	A	A	P	P	P	P
AT1G11800	0	0.00594978	0.0248885	0.00191847	0.00858769	0.000174927	0.0254235	P	P	A	P	P	A
AT1G11820	0.0748655	0.0181854	0.105851	0.0235439	0.0231048	0.0590983	0.0526967	A	P	A	A	A	A
AT1G11840	0	8.4439e-05	0	0	0.00527648	0	0.00332323	P	P	P	P	P	P
AT1G11850	0.0264337	0.00869172	0.00220258	0.00154265	0.0112419	0.0035754	0.00943742	A	P	P	P	P	P
AT1G11860	0	0.0224121	0	0	4.19365e-06	0	0.000646479	P	A	P	P	P	P
AT1G11870	0.287365	0.174693	0.378413	0.352718	0.260069	0.426012	0.388981	A	A	A	A	A	A
AT1G11880	0.234531	0.379973	0.137663	0.188832	0.220518	0.0233018	0.0134155	A	A	A	A	A	P
AT1G11890	0	0.148252	0	0	0	0	0	P	A	P	P	P	P
AT1G11900	0.792056	0.701224	0.528885	0.186224	0.663613	0.611989	0.576739	A	A	A	A	A	A
AT1G11910	0	6.98226e-05	0	0	0	0	0	P	P	P	P	P	P
AT1G11915	0.12779	0.242118	0.137742	0.0992396	0.122515	0.241334	0.26684	A	A	A	A	A	A
AT1G11920	0.525654	0.374991	0.361057	0.379588	0.483537	0.365636	0.244762	A	A	A	A	A	A
AT1G11930	0.058434	0.126249	3.15634e-05	0.00880394	0.0403124	0.12772	0.154734	A	A	P	P	A	A
AT1G11940	0	0.207778	0.0668971	0.0293883	0.0381825	0.105011	0.163304	P	A	A	A	A	A
AT1G11950	0.865684	0.697618	0.836121	0.654593	0.43086	0.658407	0.843693	A	A	A	A	A	A
AT1G11960	0.0171857	0.654323	0.827063	0.591303	0.60407	0.414215	0.523603	P	A	A	A	A	A
AT1G11970	0.677242	0.866921	0.75383	0.67948	0.839539	0.792751	0.871121	A	A	A	A	A	A
AT1G11990	0.834545	0.975375	0.967757	0.899721	0.956325	0.996552	0.809601	A	A	A	A	A	A
AT1G12000	0.0011911	0.26495	0	0.000242282	0.0266317	0.00101016	0.140117	P	A	P	P	P	A
AT1G12010	0.119519	0.235088	0.250089	0.136122	0.113662	0.00732693	0.191318	A	A	A	A	P	A
AT1G12020	0.0599203	0.204255	0.0661096	0.0714354	0.0848275	0.0696823	0.0793562	A	A	A	A	A	A
AT1G12030	0.0349467	0.0288324	0.0616266	0.00541039	0.0802083	0.0440763	0.0676981	A	A	A	P	A	A
AT1G12040	0.335689	0.461084	0.589265	0.796481	0.588951	0.59477	0.530181	A	A	A	A	A	A
AT1G12050	0.00319041	0.0025734	0.00392235	0.00932221	0.00506551	0.00413566	0.0420977	P	P	P	P	P	A
AT1G12070	0.735393	0.720938	0.779854	0.696643	0.928263	0.687412	0	A	A	A	A	A	P
AT1G12080	0.976474	0.999054	0.942505	0.868295	0.322693	0.936397	0.967511	A	A	A	A	A	A
AT1G12090	0	0.00642742	0.000481939	0	0	0	0	P	P	P	P	P	P
AT1G12100	0.962631	0.886433	0.928413	0.868788	0.911248	0.273095	0.883561	A	A	A	A	A	A
AT1G12110	0.0879982	0.24786	0.129259	0.316538	0.235819	0.179585	0.112073	A	A	A	A	A	A
AT1G12120	0.526039	0.943178	0.963794	0.955782	0.861995	0.998358	0.989621	A	A	A	A	A	A
AT1G12130	0.88159	0.953616	0.929761	0.686267	0.869192	0.978526	0.906087	A	A	A	A	A	A
AT1G12140	0.0738527	0.0364106	0.103321	0.0882827	0.241086	0.231858	0.16961	A	A	A	A	A	A
AT1G12150	0.985821	0.986556	0.996895	0.996289	0.984878	0.900969	0.826507	A	A	A	A	A	A
AT1G12160	0.0873511	0.136542	0.123029	0.190528	0.663024	0.10632	0.103205	A	A	A	A	A	A
AT1G12180	0.158256	0.170047	0.285451	0.428578	0.126488	0.403611	0.264202	A	A	A	A	A	A
AT1G12190	0.217548	0.181905	0.128785	0.138039	0.202107	0.133604	0.0689994	A	A	A	A	A	A
AT1G12200	0.363832	0.415473	0.270424	0.285819	0.197597	0.28937	0.183408	A	A	A	A	A	A
AT1G12210	0.888118	0.839108	0.848374	0.846369	0.734078	0.724007	0.874563	A	A	A	A	A	A
AT1G12220	0.39097	0.22762	0.403615	0.35577	0.321961	0.477584	0.449809	A	A	A	A	A	A
AT1G12230	0.000221398	0.234458	0.0163178	3.06775e-06	0.109324	0.0247225	0.172254	P	A	P	P	A	A
AT1G12240	0.251498	0.686993	0.216662	0.368651	0.633946	0.370511	0.572693	A	A	A	A	A	A
AT1G12250	0.255513	0.443415	0.606736	0.0545392	0.320145	0.549588	0.409476	A	A	A	A	A	A
AT1G12260	0.395594	0.534461	0.378577	0.607071	0.349497	0.446208	0.421547	A	A	A	A	A	A
AT1G12270	0.457526	0.625459	0.0236412	0.0563685	0.406992	0.0097737	0.398161	A	A	A	A	P	A
AT1G12280	0.420647	0.414483	0.384523	0.258779	0.186412	0.333951	0.496196	A	A	A	A	A	A
AT1G12290	0.371627	0.463816	0.0779681	0.608443	0.626207	0.147176	0.543975	A	A	A	A	A	A
AT1G12310	0.0365623	0.721025	0.00640489	0.0836559	0.135933	0.00405521	0.000587578	A	A	P	A	P	P
AT1G12320	0.515942	0.57734	0.344684	0.15624	0.628972	0.608446	0.577499	A	A	A	A	A	A
AT1G12330	0	0.0396662	0.0181861	0.000106829	0.0159804	2.24679e-05	0.027777	P	A	P	P	P	A
AT1G12360	0.00274931	0.00523336	0.106239	0.0128529	0.0748598	0	0	P	P	A	P	P	P
AT1G12370	0.826696	0.720764	0.524209	0.755826	0.50584	0.68421	0.650361	A	A	A	A	A	A
AT1G12400	0.863462	0.856353	0.875199	0.891724	0.772066	0.697164	0.982587	A	A	A	A	A	A
AT1G12410	0	0.00149303	0	0	0.000205425	0	0.00428952	P	P	P	P	P	P
AT1G12430	0.097343	0.238951	0.243879	0.00267514	0.220518	0.238479	5.21774e-05	A	A	A	P	A	P
AT1G12450	0.104821	0.108721	0.0121277	0.129109	0.0561413	0.0157855	0.00356136	A	A	P	A	P	P
AT1G12460	0.13901	0.321784	0.180707	0.100329	0.232417	0.162036	0.058442	A	A	A	A	A	A
AT1G12470	0.00448098	0.00820125	0.000132967	0.000275023	0.000477699	0.00537625	0.000233019	P	P	P	P	P	P
AT1G12480	0.197707	0.108671	0.176408	0.228434	0.0822446	0.0602738	0.268773	A	A	A	A	A	A
AT1G12490	0.767757	0.887599	0.781531	0.783018	0.802659	0.779781	0.81585	A	A	A	A	A	A
AT1G12500	0.0104194	0.0270599	0.0146932	0.0135415	0.0602201	0.00948314	0.0187856	P	A	P	P	P	P
AT1G12520	0	0.00152844	9.70101e-05	8.23355e-06	0.00340366	3.33739e-05	0.00180777	P	P	P	P	P	P
AT1G12530	0.0658904	0.109712	0.0172888	0.0224245	0.0847907	0.0718591	0.0959738	A	A	P	A	A	A
AT1G12550	0.0139253	0.0404313	0.012155	0.0136673	0.0482393	0.0119503	0.0128799	P	A	P	P	P	P
AT1G12560	0.0620498	0.140106	0.111248	0.283974	0.163329	0.0682804	0.202707	A	A	A	A	A	A
AT1G12570	0.968251	0.927343	0.867938	0.9094	0.784917	0.907692	0.952138	A	A	A	A	A	A
AT1G12580	0.514071	0.488136	0.475283	0.484521	0.663024	0.637066	0.424875	A	A	A	A	A	A
AT1G12600	0.0530241	0.103233	0.0591338	0.106683	0.178374	0.0092163	0.0776857	A	A	A	A	P	A
AT1G12610	0.318403	0.334868	0.750366	0.568706	0.299784	0.719259	0.650729	A	A	A	A	A	A
AT1G12620	0.612474	0.759807	0.64344	0.46743	0.881069	0.778163	0.765291	A	A	A	A	A	A
AT1G12630	0.00980306	0.00597063	0.00235441	0.00313444	0.0024469	0.00483968	0.00240672	P	P	P	P	P	P
AT1G12640	0.00222541	0.133661	7.85142e-05	0.0137545	0.139593	0.00395447	0.0168231	P	A	P	P	P	P
AT1G12650	0.1724	0.334788	0.0968393	0.261533	0.45439	0.0642635	0.233105	A	A	A	A	A	A
AT1G12660	0	0.00604815	0.02589	0.0360776	0.00155655	0.0919267	0.0194914	P	P	A	A	A	P
AT1G12663	0.601149	0.374673	0.277087	0.176879	0.868971	0.369271	0.316355	A	A	A	A	A	A
AT1G12680	0.255513	0.557707	0.107759	0.369743	0.175812	0.361768	0.417777	A	A	A	A	A	A
AT1G12700	0.842958	0.691908	0.832047	0.938671	0.972431	0.332132	0.85968	A	A	A	A	A	A
AT1G12710	0.303815	0.442086	0.30238	0.144611	0.219487	0.295603	0.350012	A	A	A	A	A	A
AT1G12720	0.0438802	0.037467	0.0488259	0.13917	0.0886574	0.04714	0.058426	A	A	A	A	A	A
AT1G12730	0.117376	0.416309	0.148017	0.463033	0.364195	0.111499	0.154644	A	A	A	A	A	A
AT1G12740	0.577171	0.649169	0.472608	0.775139	0.263493	0.496646	0.518846	A	A	A	A	A	A
AT1G12750	0.00102245	7.32217e-05	0.000478153	0.000118113	0.00119295	0.000385424	0.0038727	P	P	P	P	P	P
AT1G12775	0.84177	0.932017	0.855643	0.891473	0.908634	0.801311	0.881729	A	A	A	A	A	A
AT1G12780	0.0145096	0.747502	3.42692e-05	0.03149	0.612411	1.24243e-05	0.316847	P	A	P	A	P	A
AT1G12790	0.23153	0.385722	0.275982	0.260022	0.154251	0.277281	0.30677	A	A	A	A	A	A
AT1G12800	0	0.0160953	2.60594e-05	6.59094e-05	0.00206908	0	0.00308053	P	P	P	P	P	P
AT1G12810	0.000230538	0.0153125	0.0013562	0.0255518	0.0163775	0.00248533	0.00443122	P	P	P	A	P	P
AT1G12820	0.0624335	0.105195	0.015586	0.0915739	0.406162	0.114698	0.168867	A	A	P	A	A	A
AT1G12830	0.00516877	0.112316	0.051016	0.0448222	0.020274	0.00245669	0.506589	P	A	A	A	P	A
AT1G12840	0	0	0	0	5.37683e-05	0	0	P	P	P	P	P	P
AT1G12845	0.058434	0.161731	0.0146021	0.0324456	0.102397	0.0372842	0.0463334	A	A	P	A	A	A
AT1G12850	0.0147354	0.0676743	0.0165898	0.022582	0.0446476	0.0050892	0.0392093	P	A	P	A	P	A
AT1G12860	0.0291409	0.0786865	0.0369056	0.00389657	0.0242401	0.00069162	3.77954e-06	A	A	A	P	P	P
AT1G12880	0.220804	0.822227	0.134248	0.242437	0.877527	0.00886659	0.303275	A	A	A	A	P	A
AT1G12900	0	0.00124255	0	0	0	0.03707	0.000504981	P	P	P	P	A	P
AT1G12910	0.000197515	0.01255	0.000423156	0.000663661	0.0321698	0.000390452	0.000638134	P	P	P	P	P	P
AT1G12930	0.572036	0.493523	0.493672	0.473527	0.371813	0.628535	0.362851	A	A	A	A	A	A
AT1G12940	0.598094	0.594038	0.407306	0.351867	0.539804	0.406345	0.392861	A	A	A	A	A	A
AT1G12950	0.344621	0.514585	0.477598	0.28329	0.456461	0.443083	0.369726	A	A	A	A	A	A
AT1G12960	0.76855	0.872985	0.755665	0.749108	0.686853	0.714733	0.823016	A	A	A	A	A	A
AT1G12970	0.299621	0.29185	0.18135	0.336406	0.581579	0.0690311	0.269925	A	A	A	A	A	A
AT1G12990	0.158833	0.167756	0.315121	0.527233	0.25768	0.0899491	0.222687	A	A	A	A	A	A
AT1G13000	0.206191	0.0804167	0.250626	0.0542501	0	0	0.175329	A	A	A	A	P	A
AT1G13020	0.250056	0.57375	0.62036	0.400628	0.467176	0.277716	0.490706	A	A	A	A	A	A
AT1G13030	0.0271967	0.090066	0.0298921	0.0182762	0.107482	0.0286119	0.0134552	A	A	A	P	A	P
AT1G13040	0.915977	0.969088	0.937108	0.922293	0.931268	0.923758	0.902005	A	A	A	A	A	A
AT1G13050	0.66157	0.764097	0.721924	0.00873458	0.312908	0.726527	0.6512	A	A	A	P	A	A
AT1G13070	0.108615	0.247693	0.168597	0.144569	0.454672	0.334802	0.182822	A	A	A	A	A	A
AT1G13080	0.299499	0.544317	0.319832	0.330071	0.426631	0.238619	0.419648	A	A	A	A	A	A
AT1G13090	0.786173	0.5972	0.779854	0.781223	0.655476	0.785459	0.91645	A	A	A	A	A	A
AT1G13100	0.116785	0.0934773	0.316153	0.444138	0.371465	0.243935	0.22984	A	A	A	A	A	A
AT1G13110	0.234335	0.458798	0.281833	0.251281	0.394628	0.381865	0.370338	A	A	A	A	A	A
AT1G13120	0.374484	0.531508	0.360108	0.266626	0.240261	0.481746	0.770518	A	A	A	A	A	A
AT1G13130	0.256507	0.26223	0.47389	0.279572	0.424414	0.144363	0.152858	A	A	A	A	A	A
AT1G13140	0.23153	0.574995	0.11208	0.151634	0.287976	0.0411971	0.0116831	A	A	A	A	A	P
AT1G13150	0.426459	0.400571	0	0.554516	0.711724	0	0	A	A	P	A	P	P
AT1G13160	0.455524	0.686319	0.177127	0.314646	0.413125	0.287023	0.0951181	A	A	A	A	A	A
AT1G13170	0.0427897	0.00573059	0.067093	0.0793074	0.0518405	0.202528	0.105998	A	P	A	A	A	A
AT1G13180	0.0051644	0.254353	0.00184532	0.000559275	0.00885648	0.00557965	0.0480604	P	A	P	P	P	A
AT1G13190	0.0725324	0.0531882	0.156813	0.0199023	0.278079	0.155849	0.1078	A	A	A	P	A	A
AT1G13195	0.58965	0.68347	0.611618	0.24047	0.663024	0.326671	0.525152	A	A	A	A	A	A
AT1G13200	0.118248	0.158733	0.160181	0.128326	0.0538749	0.118418	0.121449	A	A	A	A	A	A
AT1G13210	0.0612149	0.165356	0.0682312	0.162682	0.127123	0.0660453	0.0347451	A	A	A	A	A	A
AT1G13220	0.423209	0.338162	0.433959	0.327766	0.171689	0.421733	0.776733	A	A	A	A	A	A
AT1G13230	0.757468	0.924749	0.82041	0.880286	0.930076	0.877254	0.946951	A	A	A	A	A	A
AT1G13250	0.201003	0.394559	0.187958	0.0887624	0.257372	0.28394	0.142455	A	A	A	A	A	A
AT1G13260	0.433326	0.403975	0.217395	0.0171224	0.448233	0.0652884	0.250498	A	A	A	P	A	A
AT1G13270	7.34762e-05	0.0115987	0	0	0.0321866	0.0172827	0.000217759	P	P	P	P	P	P
AT1G13280	0.262833	0.699456	0.632751	0.368315	0.511932	0.382179	0.429156	A	A	A	A	A	A
AT1G13290	0.258082	0.269558	0.202261	0.101792	0.338724	0.175003	0.266545	A	A	A	A	A	A
AT1G13300	0.447107	0.356858	0.897142	0.526799	0.307619	0.840886	0.781241	A	A	A	A	A	A
AT1G13310	0.977108	0.982147	0.959663	0.967283	0.941935	0.996775	0.929869	A	A	A	A	A	A
AT1G13320	0	0.0965987	0	0	1.17814e-07	0	0	P	A	P	P	P	P
AT1G13330	0.990636	0.992849	0.96784	0.97679	0.990034	0.992254	0.993648	A	A	A	A	A	A
AT1G13340	0.338965	0.183316	0.204226	0.214228	0.241067	0.433003	0.23472	A	A	A	A	A	A
AT1G13370	1	0.701685	0.791369	0.894877	0.941305	0.805961	0.969291	A	A	A	A	A	A
AT1G13380	0.0435918	0.372711	0.133497	0.0981756	0.131408	0.0997122	0.157729	A	A	A	A	A	A
AT1G13400	0.164806	0.129093	0.272229	0.201244	0.250264	0.190036	0.247448	A	A	A	A	A	A
AT1G13410	0.516515	0.422422	0.376311	0.235141	0.500786	0.372187	0.418303	A	A	A	A	A	A
AT1G13420	0.938804	0.444789	0.506103	0.542163	0.632637	0.502888	0.32482	A	A	A	A	A	A
AT1G13440	0	0	0	0	0	0	0	P	P	P	P	P	P
AT1G13450	0.65064	0.368884	0.407306	0.490442	0.539804	0.338777	0.222809	A	A	A	A	A	A
AT1G13460	0.00308038	0.208311	0.0293133	0.24449	0.169001	0.099887	0.245441	P	A	A	A	A	A
AT1G13470	0.958791	0.745154	0.781077	0.730155	0.84423	0.779296	0.527005	A	A	A	A	A	A
AT1G13540	0.997484	0.998638	0.994481	0.99266	0.999236	0.973142	0.997816	A	A	A	A	A	A
AT1G13560	0.00277836	0.0173625	0	0	0.0109983	0.00291731	0	P	P	P	P	P	P
AT1G13570	0.0179481	0.0506119	0.0668546	0.117965	0.136941	0.0499417	0.0620595	P	A	A	A	A	A
AT1G13580	0.247991	0.0396284	0.0170802	0.0951572	0.287044	0.136739	0.0981182	A	A	P	A	A	A
AT1G13590	0.820403	0.764346	0.944751	0.986102	0.547897	0.83259	0.860694	A	A	A	A	A	A
AT1G13600	0.767135	0.590574	0.781077	0.809738	0.931829	0.779296	0.905477	A	A	A	A	A	A
AT1G13610	0.0928752	0.0106623	0.0277499	0.0301811	0.122368	0.0616634	0.0449388	A	P	A	A	A	A
AT1G13630	0.262046	0.920813	0.929346	0.899465	0.869516	0.929799	0.906597	A	A	A	A	A	A
AT1G13640	0.598629	0.780793	0.607089	0.591168	0.665758	0.584726	0.631219	A	A	A	A	A	A
AT1G13650	0.666032	0.711345	0.506271	0.644424	0.566547	0.613123	0.436922	A	A	A	A	A	A
AT1G13670	0.902578	0.801069	0.944992	0.76032	0.485422	0.686879	0.793295	A	A	A	A	A	A
AT1G13680	0.410762	0.997896	0.962641	0.79662	0.812191	0.953249	0.754787	A	A	A	A	A	A
AT1G13690	0.00135405	0.0892886	0.017902	0.0105398	0.271891	0.000281514	0.0132605	P	A	P	P	P	P
AT1G13700	0.0259025	0.0935408	0.136639	0.107666	0.0708834	0.0891317	0.120821	A	A	A	A	A	A
AT1G13710	0.0981559	0.103233	0.0418634	0.0265411	0.0708834	0.03726	0.0142384	A	A	A	A	A	P
AT1G13730	0.168177	0.110757	0.180259	0.132131	0.366909	0.0135251	0.236076	A	A	A	A	P	A
AT1G13740	0.376337	0.150621	0.0561288	0.0864788	0	0.240038	0.172246	A	A	A	A	A	A
AT1G13750	0.415525	0.569159	0.266802	0.330879	0.341678	0.31739	0.358585	A	A	A	A	A	A
AT1G13760	0.709531	0.635415	0.691503	0.567918	0.388972	0.892355	0.744756	A	A	A	A	A	A
AT1G13790	0.221776	0.503847	0.485561	0.177016	0.351252	0.541673	0.360449	A	A	A	A	A	A
AT1G13800	0.792641	0.73042	0.594831	0.597837	0.714993	0.59477	0.605447	A	A	A	A	A	A
AT1G13810	0.373877	0.218331	0.318901	0.329209	0.653425	0.223134	0.357314	A	A	A	A	A	A
AT1G13830	0.137164	0.574995	0.394658	0.434276	0.381638	0.361768	0.471546	A	A	A	A	A	A
AT1G13870	0.103433	0.238542	0.365404	0.210473	0.414258	2.06822e-06	0.303275	A	A	A	A	P	A
AT1G13880	0.728319	0.845118	0.851059	0.737043	0.971222	0.925121	0.861128	A	A	A	A	A	A
AT1G13890	0.703419	0.636849	0.552257	0.680205	0.767955	0.87676	0	A	A	A	A	A	P
AT1G13900	0.142299	0.0320703	0.0142047	0.00544594	0.00381175	0.0101108	0.000444041	A	A	P	P	P	P
AT1G13910	0.00730865	0.164678	0.0172517	0.19585	0.0078391	0.0440095	0.0759536	P	A	P	A	A	A
AT1G13920	0.577576	0.440583	0.745224	0.544664	0.339865	0.625445	0.775212	A	A	A	A	A	A
AT1G13930	0	0.11353	0	0	5.729e-06	6.92287e-05	0.000131354	P	A	P	P	P	P
AT1G13940	0.168892	0.255617	0.1818	0.191279	0.105536	0.0523865	0.171037	A	A	A	A	A	A
AT1G13950	0.459285	0.671912	0.160275	0.448775	0.488263	0.202528	0.125885	A	A	A	A	A	A
AT1G13960	0.138231	0.407658	0.422059	0.41617	0.182659	0.451313	0.350293	A	A	A	A	A	A
AT1G13970	0.988736	0.98709	0.964032	0.949495	0.975099	0.950526	0	A	A	A	A	A	P
AT1G13980	0.416153	0.581889	0.216333	0.277681	0.31234	0.238464	0.493231	A	A	A	A	A	A
AT1G13990	0	0.325781	0.053129	0.0554135	0.360922	0.0910171	0.158023	P	A	A	A	A	A
AT1G14000	1.61964e-05	0.0124594	0	0.00155103	0	0	0.00849843	P	P	P	P	P	P
AT1G14020	0.0900943	0.186424	0.0506805	0.0547147	0.0529302	0.0481078	0.110451	A	A	A	A	A	A
AT1G14030	0.156573	0.194888	0.165883	0.155737	0.255303	0.255695	0.253597	A	A	A	A	A	A
AT1G14040	0.0154269	0.210562	0.010605	0.0789143	0.189823	0.147176	0.120647	P	A	P	A	A	A
AT1G14060	0.582068	0.636939	0.616849	0.954952	0.707453	0.658213	0.643354	A	A	A	A	A	A
AT1G14070	0.430789	0.160818	0.566896	0.77597	0.481009	0.664062	0.615668	A	A	A	A	A	A
AT1G14080	0	0.426975	0.418304	0.517618	0.0708834	0.499923	0.342237	P	A	A	A	A	A
AT1G14090	0.807672	0.392857	0.86802	0.818529	0.786434	0.886435	0.905917	A	A	A	A	A	A
AT1G14100	0.318937	0.369854	0.277468	0.348919	0.147525	0.380505	0.376642	A	A	A	A	A	A
AT1G14110	0.261922	0.650634	0.43186	0.741881	0.167627	0.441989	0.547482	A	A	A	A	A	A
AT1G14120	0.852494	0.908214	0.834446	0.833283	0.89905	0.882579	0.894437	A	A	A	A	A	A
AT1G14130	0.128257	0.171548	0.100979	0.242247	0.220518	0.136628	0.24454	A	A	A	A	A	A
AT1G14140	0.0686323	0.0532628	0.0205504	0.0116521	0.0135472	0.0100808	0.00750201	A	A	A	P	P	P
AT1G14150	0.0552485	0.721025	0.66597	0.420215	0.371514	0.408268	0.496351	A	A	A	A	A	A
AT1G14180	0.0206705	0.0035099	0.010551	0.0196774	0.00342268	0.00472251	0.0185897	A	P	P	P	P	P
AT1G14200	0.277015	0.157001	0.213443	0.223347	0.338715	0.270838	0.111943	A	A	A	A	A	A
AT1G14210	0.115457	0.180939	0.138075	0.56848	0.0603047	0.202015	0.150971	A	A	A	A	A	A
AT1G14220	0.170923	0.12253	0.280184	0.375402	0.274493	0.542652	0.401123	A	A	A	A	A	A
AT1G14240	0.631291	0.25783	0.504183	0.944339	0.154893	0.47283	0.503181	A	A	A	A	A	A
AT1G14260	0.0808534	0.0454489	0.0610256	0.255687	0.0565812	0.146717	0.095359	A	A	A	A	A	A
AT1G14270	0.00267493	0.0328306	0.0116157	0.00933636	0.0260277	0.0120812	0.0314725	P	A	P	P	P	A
AT1G14280	0.0683674	0.674555	0.849598	0.975961	0.783159	0.481249	0.721946	A	A	A	A	A	A
AT1G14290	0.000370248	0.0063356	0	0.00401117	0.00013683	5.6839e-05	0	P	P	P	P	P	P
AT1G14300	0.0617537	0.0782324	0.000640667	0.016515	0.0460808	0.0371439	0.155532	A	A	P	P	A	A
AT1G14310	0.506215	0.810616	0.455589	0.356049	0.730891	0.0898606	0.501858	A	A	A	A	A	A
AT1G14320	0	0	0	0	0	0	0	P	P	P	P	P	P
AT1G14330	0.0721098	0.17015	0.0921622	0.290068	0.154322	0.0822556	0.117273	A	A	A	A	A	A
AT1G14340	0.278375	0.495643	0.27264	0.182966	0.571046	0.205371	0.237915	A	A	A	A	A	A
AT1G14345	3.65577e-05	0.24721	0.0665545	0.061077	0.220518	0.0705778	0.00114645	P	A	A	A	A	P
AT1G14350	0.113226	0.18702	0.27139	0.325758	0.194171	0.363806	0.270619	A	A	A	A	A	A
AT1G14360	0.0215009	0.132025	0.000620897	0.00438981	0.00570128	0	0.0281718	A	A	P	P	P	A
AT1G14370	0.733052	0.0408211	0.505792	0.259994	0.305515	0.501597	0.50315	A	A	A	A	A	A
AT1G14380	0.138164	0.104491	0.1474	0.273306	0.118311	0.111715	0.239383	A	A	A	A	A	A
AT1G14390	0.353097	0.0942582	0.162824	0.124154	0.240973	0.213565	0.18804	A	A	A	A	A	A
AT1G14400	0	0.115699	9.39558e-05	0.000591168	0.0173527	9.10187e-05	0.000115281	P	A	P	P	P	P
AT1G14410	0	0.000833607	0.000607366	0	0.0175358	0	0	P	P	P	P	P	P
AT1G14420	0.833993	0.69556	0.860205	0.737368	0.816283	0.807188	0	A	A	A	A	A	P
AT1G14440	0.275326	0.231899	0.524751	0.781576	0.331802	0.483468	0.615669	A	A	A	A	A	A
AT1G14450	0.00385951	0.0172417	0.000674144	0.000406526	0.0058375	7.38129e-05	0.00293772	P	P	P	P	P	P
AT1G14460	0.122748	0.290594	0.069721	0.145082	0.197199	0.127334	0.22984	A	A	A	A	A	A
AT1G14470	0.350057	0.524417	0.482579	0.39837	0.360241	0.799912	0.737828	A	A	A	A	A	A
AT1G14480	0.0978627	0.0834767	0.0922474	0.095127	0.197424	0.248609	0.124912	A	A	A	A	A	A
AT1G14490	0.131886	0.0811242	0.10288	0.232515	0.0777923	0.0754166	0.0926003	A	A	A	A	A	A
AT1G14510	0.000464344	0.0102641	0.00285497	0.00150645	0.0255127	0.000145539	0.00457178	P	P	P	P	P	P
AT1G14530	0.0366011	0.00848258	0.00406379	0.0062047	0.0358	0.000659997	0.00640692	A	P	P	P	P	P
AT1G14540	0.282374	0.626291	0.324099	0.343356	0.31629	0.564993	0.464953	A	A	A	A	A	A
AT1G14550	0.39525	0.31558	0.465852	0.335435	0.218773	0.326707	0.291403	A	A	A	A	A	A
AT1G14560	1.99397e-06	0.242826	0.128785	0.016135	0.0177269	0.469578	0.040213	P	A	A	P	A	A
AT1G14570	0	0.0990238	0	3.87703e-06	0.00221118	0.000183253	0	P	A	P	P	P	P
AT1G14580	0.282282	0.43504	0.323421	0.370022	0.272104	0.332356	0.608023	A	A	A	A	A	A
AT1G14610	0.0351943	0.169915	0.315223	0.409858	0.0833394	0.288712	0.175694	A	A	A	A	A	A
AT1G14620	0.000591352	0.310045	0	1.31591e-05	0.000100406	0	0	P	A	P	P	P	P
AT1G14640	0.098355	0.109712	0.133495	0.271262	0.0842751	0.18051	0.0776857	A	A	A	A	A	A
AT1G14650	0.023029	0.0815894	0.0259599	0.0380467	0.0671524	0.0248515	0.0329676	A	A	A	A	A	A
AT1G14660	0.666116	0.538877	0.407306	0.493341	0.539804	0.474199	0.326782	A	A	A	A	A	A
AT1G14670	0.000938944	0.393306	0	0.00292638	0.00629387	0	0.00176099	P	A	P	P	P	P
AT1G14680	0.826319	0.756587	0.697783	0.574662	0.8076	0.858911	0.673713	A	A	A	A	A	A
AT1G14685	0.0365138	0.110256	0.03956	0.0413588	0.110035	0.0377418	0.0669307	A	A	A	A	A	A
AT1G14687	0.0962963	0.244857	0.128785	0.0249546	0.306535	0.110406	0.0570331	A	A	A	A	A	A
AT1G14688	0.371399	0.396865	0.0795506	0.293106	0.630338	0.158557	0.183245	A	A	A	A	A	A
AT1G14690	0.733045	0.404774	0.418295	0.575037	0.996943	0.150679	0.615339	A	A	A	A	A	A
AT1G14700	0.0440778	0.36472	0.104321	0.0359803	0.204382	0.100302	0.141197	A	A	A	A	A	A
AT1G14710	0.707021	0.863041	0.751847	0.732542	0.882894	0.738658	0.778752	A	A	A	A	A	A
AT1G14720	0.1409	0.0674516	0.0384703	0.00558991	0.0520437	0.0755587	0.0469454	A	A	A	P	A	A
AT1G14730	0.390967	0.444365	0.430808	0.418233	0.560782	0.42185	0.454515	A	A	A	A	A	A
AT1G14740	0.312344	0.273391	0.672607	0.483976	0.409963	0.449323	0.70786	A	A	A	A	A	A
AT1G14750	0.156369	0.323826	0.0178398	0.321587	0.301154	0.131363	0.375453	A	A	P	A	A	A
AT1G14760	0.512839	0.256362	0.530849	0.665733	0.632117	0.534638	0.558238	A	A	A	A	A	A
AT1G14770	0.255513	0.356317	0.394614	0.363312	0.245596	0.0915501	0.339613	A	A	A	A	A	A
AT1G14780	0.297993	0.45962	0.312808	0.321503	0.278725	0.335308	0.350468	A	A	A	A	A	A
AT1G14790	0	0.0135449	0.00610018	0	0.0037775	0.000160733	0	P	P	P	P	P	P
AT1G14800	0.877201	0.824465	0.851059	0.640254	0.725432	0.553436	0.712435	A	A	A	A	A	A
AT1G14810	0	0	0	0	0	0	0	P	P	P	P	P	P
AT1G14820	0	0.00203343	0	7.09645e-05	0.000940116	3.42973e-06	0.0208295	P	P	P	P	P	A
AT1G14830	1.52288e-05	0.123325	0.000294623	0.00140098	0.00630831	6.72038e-06	0	P	A	P	P	P	P
AT1G14840	0.455168	0.659209	0.546179	0.474096	0.685354	0.593078	0.541786	A	A	A	A	A	A
AT1G14850	0.000391957	0.00516726	0	1.5881e-05	2.02535e-06	0.00648125	0.000456072	P	P	P	P	P	P
AT1G14890	0.728553	0.742867	0.579462	0.476804	0.701592	0.745842	0.561782	A	A	A	A	A	A
AT1G14900	0.4896	0.595454	0.385614	0.352891	0.539804	0.530664	0.528527	A	A	A	A	A	A
AT1G14910	0.0251467	0.0873667	0.0995691	0.0762247	0.0310036	0.0689285	0.121283	A	A	A	A	A	A
AT1G14920	0.0150917	0.119834	0.0923582	2.56471e-05	0.585874	0.0621949	0.142455	P	A	A	P	A	A
AT1G14930	0.783003	0.884519	0.899238	0.36086	0.86583	0.903863	0.695672	A	A	A	A	A	A
AT1G14940	0.577299	0.27262	0.729374	0.425267	0.784555	0.53686	0.500734	A	A	A	A	A	A
AT1G14950	0.273982	0.0875402	0.324324	0.401684	0.136688	0.247262	0.284222	A	A	A	A	A	A
AT1G14960	0.0809197	0.188449	0.247604	0.201838	0.0694787	0.23495	0.209752	A	A	A	A	A	A
AT1G14970	0.0515879	0.0749478	0.0454348	0.0636667	0.0623639	0.0526469	0.0491217	A	A	A	A	A	A
AT1G14980	9.02397e-05	0.0203552	0.000782828	1.33974e-05	0.00083964	0.000115553	0.000115325	P	A	P	P	P	P
AT1G14990	0.0724607	0.184422	0.101856	0.0130476	0.0110137	0.0832048	0.0949213	A	A	A	P	A	A
AT1G15000	0.141555	0.320147	0.151528	0.0281185	0.236163	0.182181	0.172246	A	A	A	A	A	A
AT1G15010	0.407249	0.549438	0.512459	0.439963	0.353921	0.425941	0.491276	A	A	A	A	A	A
AT1G15020	0.169575	0.378098	0.665443	0.220759	0.738607	0.190488	0.190959	A	A	A	A	A	A
AT1G15040	0.0233195	0.00418138	0.0322572	0.107581	0.0272125	0.0355849	0.0347451	A	P	A	A	A	A
AT1G15050	0.374042	0.625167	0.447193	0.340093	0.5162	0.385039	0.36813	A	A	A	A	A	A
AT1G15060	0.0180555	0.0339112	0.0392823	0.00547057	0.0296211	0.0283917	0.0253614	P	A	A	P	A	A
AT1G15080	0.250929	0.0277502	0.110296	0.116724	0.19389	0.107297	0.129369	A	A	A	A	A	A
AT1G15100	0.0386417	0.319184	0.0662989	0.0325592	0.346502	0.00379688	0.0477312	A	A	A	A	P	A
AT1G15110	0.100101	0.0103569	0.117762	0.0136897	0.03587	0.0565156	0.0855946	A	P	A	P	A	A
AT1G15120	0.000797948	0.0580651	0	0.000279764	0.000745902	0	7.62949e-07	P	A	P	P	P	P
AT1G15130	0	0.37949	0.444768	0.731616	0.03858	0.00422375	0.039475	P	A	A	A	P	A
AT1G15140	0.146813	0.255533	0.188496	0.251588	0.220518	0.215423	0.396743	A	A	A	A	A	A
AT1G15170	0.14474	0.284356	0.00178977	0.156511	0.871707	0.0660477	0.151114	A	A	P	A	A	A
AT1G15180	0.999896	0.999981	0.998566	0.996418	0.993074	0.992077	0.995641	A	A	A	A	A	A
AT1G15190	0.266382	0.424973	0.32428	0.6113	0.168057	0.413995	0.364388	A	A	A	A	A	A
AT1G15200	0.285954	0.514494	0.381961	0.394768	0.745644	0.257936	0.504955	A	A	A	A	A	A
AT1G15210	0.300791	0.453426	0.21825	0.490159	0.248455	0.376059	0.307841	A	A	A	A	A	A
AT1G15220	0.0351943	0.15676	0.0117979	0.0910587	0.218083	0.0339481	0.120721	A	A	P	A	A	A
AT1G15230	0.0593743	0.181311	0.0645561	0.0784198	0.0135472	0.0546733	0.0418361	A	A	A	A	A	A
AT1G15250	0	0.00997805	0	0	0	0	0	P	P	P	P	P	P
AT1G15260	0.0338896	0.18106	0.0367535	0.201129	0.2732	0.236085	0.269925	A	A	A	A	A	A
AT1G15270	0	0	0	0	0	0	0	P	P	P	P	P	P
AT1G15280	0.0296425	0.00107501	0.0650269	0.141487	0.00520846	0.116566	0.0404282	A	P	A	A	A	A
AT1G15290	0.0535002	0.113273	0.0682023	0.0323959	0.0860436	0.0503869	0.107689	A	A	A	A	A	A
AT1G15300	0.0220051	0.369995	0.136952	0.355671	0.430435	0.0980089	0.682651	A	A	A	A	A	A
AT1G15310	0	0.00847345	7.3613e-06	0.000170597	7.88272e-06	1.3508e-05	0.000445367	P	P	P	P	P	P
AT1G15320	0.66451	0.424553	0.499138	0.612829	0.305515	0.421036	0.484034	A	A	A	A	A	A
AT1G15330	0.000821354	0.00367433	0.000643217	0.00290619	0.00263544	0.0026087	0.000350949	P	P	P	P	P	P
AT1G15340	0.79345	0.971995	0.903007	0.908699	0.980697	0.900163	0.810202	A	A	A	A	A	A
AT1G15350	0.0467078	0.0273546	0.132039	0.17865	0.0049591	0.12508	0.061325	A	A	A	A	A	A
AT1G15360	0.0146277	0.0466384	0.0213499	0.0151931	0.0140892	0.0131655	0.0177244	P	A	A	P	P	P
AT1G15370	0.00989199	0.0580786	0.00231781	0.000760966	0.0090311	0.00122077	0.00421996	P	A	P	P	P	P
AT1G15380	1.68284e-06	0.00914669	0	0.00145878	0.000745902	0	4.88637e-05	P	P	P	P	P	P
AT1G15390	0.380081	0.0223733	0.0693357	0.07751	0.146772	0.0438158	0.0868748	A	A	A	A	A	A
AT1G15400	0.0191124	0.0340654	0.0290739	0.0133543	0.0321952	0.00969525	0.0347451	P	A	A	P	P	A
AT1G15410	0.0186672	0.0124775	0.042594	0.0273746	0.00433788	0.0283989	0.00291404	P	P	A	A	A	P
AT1G15420	0.0649596	0.0639529	0.0295733	0.114825	0.0701289	0.0135723	0.0124751	A	A	A	A	P	P
AT1G15430	0.0672159	0.574448	0.47733	0.164923	0.0156601	0.40442	0.00657045	A	A	A	A	A	P
AT1G15440	0.00212141	0.180119	0.00234574	0.00312249	0.0476914	0.00115478	0.250498	P	A	P	P	P	A
AT1G15460	0	0.0149077	0.000922431	0.00123816	0.00463009	0.000136352	0.00409306	P	P	P	P	P	P
AT1G15470	0.00741271	0.0309387	0.0022279	0.00320185	0.00738848	0	0.000347483	P	A	P	P	P	P
AT1G15480	0.0315705	0.549004	0.463082	0.071714	0.45084	0.670074	0.0392093	A	A	A	A	A	A
AT1G15490	0.16931	0.201187	0.0360737	0.143094	0.0946052	0.37572	0.0125329	A	A	A	A	A	P
AT1G15510	0.116688	0.370848	0.835138	0.648568	0.931268	0.672214	0.761066	A	A	A	A	A	A
AT1G15520	0.0366094	0.000543974	0.0101155	0.0158891	0.0263049	0.0165684	0.00788944	A	P	P	P	P	P
AT1G15530	0.169144	0.0327556	0.0726295	0.0414023	0.0907622	0.106646	0.081779	A	A	A	A	A	A
AT1G15550	0.058434	0.187615	0.0812663	0.0865623	0.0663558	0.112213	0.0992815	A	A	A	A	A	A
AT1G15570	0.0892396	0.746721	0.670068	0.706389	0.705986	0.610763	0.430194	A	A	A	A	A	A
AT1G15580	0.0360374	0.112901	0.0367432	0.0362768	0.0696031	0.0251528	0.0457532	A	A	A	A	A	A
AT1G15590	0.976214	0.93288	0.999238	0.94578	0.934999	0.9479	0.963567	A	A	A	A	A	A
AT1G15600	0.0428926	0.0303882	0.0251817	0.0138131	0.00517319	0.0106395	0.00819943	A	A	A	P	P	P
AT1G15640	0.00245646	0.000662687	0.000607156	0.0014259	0.000175237	0.000524952	0.00022866	P	P	P	P	P	P
AT1G15660	0.070508	0.366262	0.101946	0.00907381	0.223777	0.125785	0.00806967	A	A	A	P	A	P
AT1G15670	0.0692794	0.217978	0.0920979	0.0583946	0.177435	0.108485	0.0868748	A	A	A	A	A	A
AT1G15690	0	0	0	0	0	0	0	P	P	P	P	P	P
AT1G15700	0.0281234	0.165356	0.0563901	0.0730444	0.443479	0.0660453	0.0809905	A	A	A	A	A	A
AT1G15710	0.0746176	0.235187	0.0111418	0.0841754	0.280472	0.00353431	0.371142	A	A	P	A	P	A
AT1G15720	0.255322	0.498687	0.361883	0.394109	0.240316	0.326885	0.236858	A	A	A	A	A	A
AT1G15730	2.59149e-05	0.0689733	0	1.18345e-05	0.00290451	0	0.0159965	P	A	P	P	P	P
AT1G15740	0	0.000199561	0	0	0	0	0	P	P	P	P	P	P
AT1G15750	0.00444701	0.274242	0.136952	0.0443295	0.415911	0.136376	0.159972	P	A	A	A	A	A
AT1G15780	0.000416913	0.0581725	0	0	0.00426408	0	0.0214455	P	A	P	P	P	A
AT1G15790	0.858334	0.952508	0.973843	0.996088	0.973385	0.996737	0.99351	A	A	A	A	A	A
AT1G15800	0.0537036	0.0313818	0.0344241	0.0541144	0.00554988	0.0232913	0.0179315	A	A	A	A	A	P
AT1G15810	0.0131156	0.20571	0.0100932	0.1201	0.10499	0.046818	0.0864182	P	A	P	A	A	A
AT1G15820	0	0.00580086	0	0	0.00089103	0	0	P	P	P	P	P	P
AT1G15830	0.00199411	0	0.00219415	0.00052732	0.00928667	0.00130899	0.000835276	P	P	P	P	P	P
AT1G15840	0.000425861	0	2.91163e-05	0	0.0010414	8.14861e-05	0	P	P	P	P	P	P
AT1G15850	0.836645	0.459377	0.538277	0.511258	0.685677	0.667938	0.6079	A	A	A	A	A	A
AT1G15860	0.0146021	0.0706688	0.00908285	0.0181406	0.0513998	0.00168802	0.0250367	P	A	P	P	P	A
AT1G15870	0.148824	0.187102	0.19188	0.128899	0.227274	0.116985	0.143182	A	A	A	A	A	A
AT1G15880	0	0.136022	0	7.16872e-05	0.0148931	0.0107579	0	P	A	P	P	P	P
AT1G15890	0.518055	0.323574	0.447193	0.426275	0.613604	0.441151	0.326942	A	A	A	A	A	A
AT1G15900	0.0686993	0.0302331	0.148535	0.0722634	0.0266126	0.0669208	0.0776857	A	A	A	A	A	A
AT1G15920	0.515195	0.624752	0.455526	0.399046	0.560302	0.425441	0.159551	A	A	A	A	A	A
AT1G15930	0	0	0	0	0	0	0	P	P	P	P	P	P
AT1G15940	0.927191	0.962725	0.893646	0.98272	0.896731	0.891473	0.94444	A	A	A	A	A	A
AT1G15950	0	0.00695901	0.0483204	0.0389338	0.0033508	0.168141	0.146552	P	P	A	A	A	A
AT1G15960	0.0625419	0.168254	0.0725734	0.275611	0.12115	0.0506998	0.00414792	A	A	A	A	A	P
AT1G15980	0.000197515	0.0381029	0.00885582	0.00503057	0.0143373	0.00854829	0.0125932	P	A	P	P	P	P
AT1G15990	0.395351	0.503898	0.357539	0.588776	0.456831	0.373946	0.454515	A	A	A	A	A	A
AT1G16000	0.058434	0.0240433	0.0306072	0.0155457	0.266122	0.0185569	0.0522493	A	A	A	P	P	A
AT1G16010	0.231223	0.148961	0.00148328	0.00784914	0.199408	0.148655	0.155532	A	A	P	P	A	A
AT1G16020	0.00440564	0.00620552	0.00291011	0.00431636	0.000652101	0.00307278	0.00164863	P	P	P	P	P	P
AT1G16030	0.058434	0.0343069	0.0982949	0.102423	0.113072	0.0344897	0.0768708	A	A	A	A	A	A
AT1G16040	0.123664	0.323574	0.0957077	0.140434	0.3388	0.131217	0.155532	A	A	A	A	A	A
AT1G16060	0.835769	0.876683	0.8296	0.573012	0.871258	0.159475	0.630289	A	A	A	A	A	A
AT1G16070	0.259113	0.276062	0.147693	0.0210799	0.408147	0.147176	0.201583	A	A	A	A	A	A
AT1G16080	0.00118859	0.0337309	0.0145015	1.2976e-05	0.411763	0.100081	0.0168789	P	A	P	P	A	P
AT1G16090	0.16694	0.222508	0.0965827	0.0550078	0.166992	0.107447	0.106109	A	A	A	A	A	A
AT1G16130	0.57733	0.625167	0.443531	0.503691	0.536116	0.457361	0.45397	A	A	A	A	A	A
AT1G16150	0.456058	0.237269	0.361883	0.521093	0.474884	0.360272	0.382064	A	A	A	A	A	A
AT1G16160	0.543738	0.597584	0.732341	0.675243	0.745532	0.583975	0.607297	A	A	A	A	A	A
AT1G16170	0.106095	0.385228	0.00703245	0.0979561	0.0860994	0.0315963	0.000819985	A	A	P	A	A	P
AT1G16180	0	0.0025339	0	0	0.00314176	0	0	P	P	P	P	P	P
AT1G16190	0.388696	0.384582	0.314496	0.511439	0.440287	0.316366	0.339483	A	A	A	A	A	A
AT1G16210	0.233951	0.223502	0.144341	0.147906	0.342488	0.133871	0.333194	A	A	A	A	A	A
AT1G16220	0.137164	0.176498	0.0851528	0.174886	0.260375	0.158197	0.185351	A	A	A	A	A	A
AT1G16240	0.0001085	0.00624065	0.00295479	0.00124135	5.36779e-05	0.0114001	0	P	P	P	P	P	P
AT1G16260	0.357376	0.311743	0.452546	0.56165	0.426311	0.395055	0.237287	A	A	A	A	A	A
AT1G16280	0.00110358	0.100103	9.27926e-06	0.0370095	0.110114	0.0939079	0.0704664	P	A	P	A	A	A
AT1G16290	0.0208563	0.0229437	0	0.00419453	0.0696523	0.000268359	0	A	A	P	P	P	P
AT1G16310	0.815559	0.883409	0.77435	0.514926	0.978493	0.79704	0.125441	A	A	A	A	A	A
AT1G16330	0.321813	0.317291	0.336164	0.370927	0.626506	0.382093	0.0439969	A	A	A	A	A	A
AT1G16340	0.76547	0.879416	0.591551	0.531792	0.826859	0.591917	0.613106	A	A	A	A	A	A
AT1G16350	0.218485	0.466201	0.0681457	0.00726084	0.931268	0.465978	0.352111	A	A	A	P	A	A
AT1G16360	0.344322	0.399346	0.150256	0.19059	0.563193	0.204571	0.25969	A	A	A	A	A	A
AT1G16370	0.0506557	0.0649935	0.0391646	0.0513952	0.0754309	0.0374672	0.0279633	A	A	A	A	A	A
AT1G16380	0.249305	0.321071	0.167538	0.184862	0.254449	0.179322	0.154852	A	A	A	A	A	A
AT1G16390	0.0207315	0.0123299	0.0114636	0.0158662	0.024888	0.0149486	0.0108389	A	P	P	P	P	P
AT1G16420	0.874041	0.952832	0.938034	0.956926	0.865021	0.961648	0.956129	A	A	A	A	A	A
AT1G16440	0.35356	0.403683	0.367281	0.392954	0.549182	0.445226	0.317586	A	A	A	A	A	A
AT1G16460	0.0122438	0.0548965	0.00331597	0.00227094	0.616546	0.0030804	0.245995	P	A	P	P	P	A
AT1G16470	0	0.00744105	0	0	8.82658e-06	0	0	P	P	P	P	P	P
AT1G16480	0.900606	0.942398	0.949831	0.924152	0.959253	0.957455	0.988909	A	A	A	A	A	A
AT1G16490	0.925516	0.908214	0.905678	0.94386	0.986505	0.921499	0.941157	A	A	A	A	A	A
AT1G16500	0.019145	0.0855293	0.0913849	0.022468	0.0634207	0.0313708	0.0415494	P	A	A	A	A	A
AT1G16510	0.0267043	0.020714	0.000888946	0.00396426	0.0409806	0.0020724	0.000679357	A	A	P	P	P	P
AT1G16520	3.86449e-05	0.257818	0.144801	0.085074	0.0407095	0.00971162	0.203768	P	A	A	A	P	A
AT1G16530	0.0136302	0.030132	0.0232164	0.0211702	0.0163777	0.0135504	0.0175682	P	A	A	A	P	P
AT1G16540	0.639493	0.806139	0.701557	0.658028	0.588222	0.561377	0.694724	A	A	A	A	A	A
AT1G16560	0.0611132	0.0893645	0.0474672	0.172187	0.103334	0.0401852	0.0441325	A	A	A	A	A	A
AT1G16570	0.000263994	0.00112542	0.00994246	0.00162769	0.00175121	0	0.000662846	P	P	P	P	P	P
AT1G16590	0.114013	0.769186	0.0130747	0.375845	0.489302	0.387345	0.404329	A	A	P	A	A	A
AT1G16610	0.0612013	0.0787949	0.0103438	0.040346	0.00856784	0.0577354	0.0315016	A	A	P	A	A	A
AT1G16640	0.420718	0.598328	0.624741	0.827019	0.525175	0.389672	0.519157	A	A	A	A	A	A
AT1G16650	0.132699	0.0523419	0.0482461	0.00985975	0.0878711	0.0554684	0.0577776	A	A	A	P	A	A
AT1G16670	0.236946	0.218831	0.201755	0.0416681	0.319855	0.201959	0.243715	A	A	A	A	A	A
AT1G16680	0.0288919	0.323574	0.246095	0.14829	0.662132	0.218388	0.254132	A	A	A	A	A	A
AT1G16690	0.0109583	0.000670529	0.0125259	0.0396764	0.0142724	0.0120456	0.0243946	P	P	P	A	P	A
AT1G16705	0.947243	0.931108	0.878079	0.935834	0.749264	0.808358	0.718688	A	A	A	A	A	A
AT1G16710	0.060803	0.0877471	0.0773542	0.116559	0.23602	0.135866	0.110086	A	A	A	A	A	A
AT1G16720	0	0.199804	0.00897957	0.00434465	0.107681	0.233713	0.248732	P	A	P	P	A	A
AT1G16730	0.389228	0.641184	0.511859	0.301894	0.614395	0.50494	0.666942	A	A	A	A	A	A
AT1G16740	0	0.00953206	0	0	3.64088e-05	0	0	P	P	P	P	P	P
AT1G16750	0.0467158	0.0718846	0.0582696	0.0632738	0.255403	0.0822288	0.0211454	A	A	A	A	A	A
AT1G16760	0.659645	0.366513	0.739794	0.949495	0.780989	0.668744	0.051694	A	A	A	A	A	A
AT1G16770	0.0655853	0.0675056	0.112918	0.118994	0.055158	0.157527	0.093052	A	A	A	A	A	A
AT1G16780	0.144725	0.162172	0.0270164	0.0596013	0.104518	0.173618	0.0317401	A	A	A	A	A	A
AT1G16790	0.227569	0.308837	0.276174	0.0470299	0.128249	0.258153	0.326872	A	A	A	A	A	A
AT1G16800	0.631375	0.890769	0.938012	0.988009	0.771486	0.776248	0.999551	A	A	A	A	A	A
AT1G16810	0.00053371	0.993326	0	5.98611e-05	0.000535515	6.46127e-06	0	P	A	P	P	P	P
AT1G16820	0.149544	0.392746	0.162824	0.18864	0.0599321	0.202528	0.186105	A	A	A	A	A	A
AT1G16830	0.13856	0.111119	0.19188	0.201129	0.316905	0.253461	0.222687	A	A	A	A	A	A
AT1G16840	0.137164	0.6682	0.146438	0.132872	0.320729	0.145895	0.0777988	A	A	A	A	A	A
AT1G16850	0.0264233	0.264808	0.00777091	0.0436293	0.0262213	0.122781	0.0618495	A	A	P	A	A	A
AT1G16858	0.299499	0.440738	0.31407	0.323556	0.464372	0.312011	0.270287	A	A	A	A	A	A
AT1G16860	0.299499	0.440738	0.31407	0.323556	0.464372	0.312011	0.270287	A	A	A	A	A	A
AT1G16870	0.00998409	0.0167571	8.79112e-06	0.000199338	0.00143891	0.000111943	0.000516633	P	P	P	P	P	P
AT1G16880	0	0.047145	0.0200702	0.00903924	0.0333085	0.0132089	0.0876326	P	A	A	P	P	A
AT1G16900	0.0238053	0.0128736	0.00264225	0.0146166	0.041765	0.000384303	0.00172042	A	P	P	P	P	P
AT1G16910	0.535829	0.130349	0.304993	0.191085	0.28815	0.233713	0.268772	A	A	A	A	A	A
AT1G16920	0	0.000629431	0	0	0	0	0	P	P	P	P	P	P
AT1G16940	0.171921	0.202125	0.133497	0.321503	0.305228	0.2967	0.163567	A	A	A	A	A	A
AT1G16950	0.221569	0.149439	0.313433	0.211731	0.287898	0.233419	0.384645	A	A	A	A	A	A
AT1G16970	0.00476704	0.224723	0.0350147	0.235385	0.0880042	0.110892	0.0151423	P	A	A	A	A	P
AT1G16980	0.675139	0.641668	0.691898	0.694665	0.627595	0.796764	0.741615	A	A	A	A	A	A
AT1G17000	0.96494	0.980616	0.971627	0.989009	0.939801	0.959109	0.998096	A	A	A	A	A	A
AT1G17010	0.488601	0.69017	0.702091	0.696155	0.823268	0.687145	0.731737	A	A	A	A	A	A
AT1G17020	0.347555	0.548286	0.361883	0.373558	0.2431	0.36124	0.401687	A	A	A	A	A	A
AT1G17040	0.00922921	0.00812714	0.0370115	0.0371966	0.0205955	0.0180874	0.0560134	P	P	A	A	P	A
AT1G17050	0.567392	0.859352	0.660342	0.618705	0.531298	0.421039	0.886291	A	A	A	A	A	A
AT1G17060	0.444403	0.459947	0.218568	0.325498	0.087695	0.316366	0.340034	A	A	A	A	A	A
AT1G17070	0.00622966	0.0553555	0.068439	0.00593854	0.0603936	0.154421	0.00173808	P	A	A	P	A	P
AT1G17080	0	0.0451858	0.00021511	0.000940609	0.0100018	5.3947e-05	0.000944072	P	A	P	P	P	P
AT1G17090	0.881698	0.951725	0.64344	0.62874	0.768464	0.801169	0.842213	A	A	A	A	A	A
AT1G17100	0.0088935	0.0541629	0.0225918	0.00585716	0.0410552	0.0125763	0.0165093	P	A	A	P	P	P
AT1G17110	0.00170633	0.557565	0.378228	0.135873	0.826659	0.0821708	0.000960661	P	A	A	A	A	P
AT1G17120	0.00210012	0.00887892	0.00169993	0.00195429	0.000154376	0.00152159	0.00488405	P	P	P	P	P	P
AT1G17130	0.139636	0.731421	0.724141	0.973166	0.258837	0.879373	0.896093	A	A	A	A	A	A
AT1G17140	0.368666	0.505479	0.503606	0.304572	0.124442	0.409828	0.504672	A	A	A	A	A	A
AT1G17145	0.740073	0.767287	0.756724	0.898366	0.898555	0.63256	0.817111	A	A	A	A	A	A
AT1G17150	0.364357	0.460166	0.427515	0.4161	0.220518	0.374595	0.473921	A	A	A	A	A	A
AT1G17160	0.0164533	0.0686704	0.00162112	0.0367174	0.0851492	0.00185776	0.0589345	P	A	P	A	P	A
AT1G17170	0.320241	0.462062	0.41284	0.278264	0.500786	0.416709	0.418303	A	A	A	A	A	A
AT1G17180	0.977108	0.834792	0.920626	0.889256	0.994682	0.932182	0.939357	A	A	A	A	A	A
AT1G17190	0.86334	0.952601	0.88936	0.95683	0.931674	0.889097	0.984811	A	A	A	A	A	A
AT1G17200	0.00234614	0.0227656	0.000227856	0.0014259	0.0476276	0.000120218	0.00145546	P	A	P	P	P	P
AT1G17210	0	0.129175	0	0	8.6418e-05	6.55198e-06	0	P	A	P	P	P	P
AT1G17220	0	0.000301188	0	0	0	5.6839e-05	0	P	P	P	P	P	P
AT1G17230	0.402696	0.467858	0.537156	0.395901	0.58071	0.526595	0.496026	A	A	A	A	A	A
AT1G17240	0.275106	0.226129	0.357431	0.387867	0.439859	0.338064	0.357314	A	A	A	A	A	A
AT1G17250	0.0732694	0.0466384	0.0812889	0.256918	0.0708834	0.056918	0.153722	A	A	A	A	A	A
AT1G17260	0.701448	0.843709	0.715217	0.716534	0.981962	0.712742	0.754109	A	A	A	A	A	A
AT1G17300	0.998564	0.999561	0.995626	0.994499	0.80786	0.982796	0.997444	A	A	A	A	A	A
AT1G17310	0.0507832	0.0466384	0.0734006	0.00975424	0.0866319	0.0629285	0.0442839	A	A	A	P	A	A
AT1G17330	0.0538064	0.130947	0.06928	0.0506978	0.15518	0.0915501	0.0151544	A	A	A	A	A	P
AT1G17340	0.0205542	0.257207	0.366868	0.433518	0.305241	0.403518	0.281282	A	A	A	A	A	A
AT1G17350	0.30499	0.84488	0.319262	0.174782	0.440287	0.00827572	0.596645	A	A	A	A	P	A
AT1G17360	0.0347376	0.0744553	0.0307277	0.0448836	0.00224221	0.00317701	0.0868748	A	A	A	A	P	A
AT1G17370	3.30877e-05	0.00238664	8.55022e-05	1.75541e-05	0.00133094	4.12791e-05	0.000479688	P	P	P	P	P	P
AT1G17380	0	0.104394	0.331622	0.451586	0.31723	0.090696	0.298917	P	A	A	A	A	A
AT1G17390	0.998266	0.999366	0.992179	0.803939	0.985711	0.994156	0.99089	A	A	A	A	A	A
AT1G17410	0.252302	0.451459	0.361883	0.132013	0.532357	0.271305	0.418303	A	A	A	A	A	A
AT1G17420	0.440098	0.46643	0.287648	0.173446	0.392958	0.413995	0.27119	A	A	A	A	A	A
AT1G17430	0.000157066	0.00998227	0	0.00167839	0.00290075	0.0014231	0	P	P	P	P	P	P
AT1G17440	0.343361	0.604238	0.0972697	0.368315	0.720913	0.316366	0.397197	A	A	A	A	A	A
AT1G17455	0.472715	0.953693	0.641114	0.733642	0.801373	0.664062	0.503133	A	A	A	A	A	A
AT1G17460	0.456932	0.614609	0.646037	0.729008	0.742929	0.715363	0.503896	A	A	A	A	A	A
AT1G17470	0	0.00156816	0	0	0.000125185	0	0.00253495	P	P	P	P	P	P
AT1G17480	0.0250201	0.144271	0.1089	0.0253252	0.0414026	0.057615	0.120999	A	A	A	A	A	A
AT1G17490	0	0.000867364	0	0	0.000492453	0	0	P	P	P	P	P	P
AT1G17500	0.174446	0.479739	0.584358	0.515614	0.32981	0.174351	0.351614	A	A	A	A	A	A
AT1G17510	0.12545	0.123965	0.299746	0.348273	0.182904	0.232892	0.340172	A	A	A	A	A	A
AT1G17520	0.765882	0.574995	0.760664	0.781223	0.70844	0.783342	0.861147	A	A	A	A	A	A
AT1G17530	0.344322	0.285774	0.378009	0.167379	0.482448	0.404533	0.324264	A	A	A	A	A	A
AT1G17540	0.38728	0.210616	0.374024	0.246163	0.435806	0.28642	0.0543164	A	A	A	A	A	A
AT1G17545	0.169059	0.365627	0.178211	0.185889	0.42094	0.177455	0.0898688	A	A	A	A	A	A
AT1G17550	0.959354	0.769474	0.125727	0.276223	0.186905	0.380919	0.308716	A	A	A	A	A	A
AT1G17560	0.0525022	0.147167	0.0716423	0.0632738	0.10499	0.0478181	0.0694658	A	A	A	A	A	A
AT1G17580	0.000212806	0.204948	8.87966e-05	1.18554e-05	0.0920508	0.0105499	0.0325538	P	A	P	P	P	A
AT1G17590	0.491722	0.510399	0.673494	0.848564	0.361	0.852747	0.61003	A	A	A	A	A	A
AT1G17600	0.917397	0.969605	0.852804	0.906761	0.93988	0.971232	0.930412	A	A	A	A	A	A
AT1G17610	0.098355	0.259074	0.203354	0.362715	0.276546	0.385397	0.249628	A	A	A	A	A	A
AT1G17615	0.949601	0.993326	0.922436	0.990339	0.990034	0.98725	0.986169	A	A	A	A	A	A
AT1G17620	0.0547325	0.206523	0.112595	0.340156	0.351095	0.0915501	0.0810905	A	A	A	A	A	A
AT1G17630	0.149528	0.16618	0.155726	0.125557	0.229212	0.364687	0.20518	A	A	A	A	A	A
AT1G17640	0.282188	0.0026609	0.0935513	0.160728	0.137951	0.32706	0.426013	A	P	A	A	A	A
AT1G17650	0.00234253	0.0189583	0.000300473	0.00338288	0.0923564	0.00898668	0	P	P	P	P	P	P
AT1G17665	0.957426	0.970627	0.877699	0.922606	0.74106	0.92046	0.938891	A	A	A	A	A	A
AT1G17680	0.82637	0.698384	0.0289285	0.187673	0.125167	0.0376039	0.00125873	A	A	A	A	A	P
AT1G17690	0.000142689	0.0086057	0	7.9179e-05	0.000538778	3.67119e-05	0.0057842	P	P	P	P	P	P
AT1G17700	0.388742	0.462146	0.40852	0.440971	0.327559	0.381626	0.428725	A	A	A	A	A	A
AT1G17710	0.388353	0.0675379	0.00775842	0.0236187	0.0898107	0.00170787	0.00288104	A	A	P	A	P	P
AT1G17720	0.00570145	0.171066	0.696916	0.140442	0.715637	0.157662	0.413825	P	A	A	A	A	A
AT1G17730	0.00622966	0.0537509	0.0147519	0.0161332	0.0337157	0.0103796	0.0205939	P	A	P	P	P	A
AT1G17744	0.646267	0.434094	0.823489	0.838531	0.182037	0.660392	0.712435	A	A	A	A	A	A
AT1G17745	0.081349	0.0288794	0.0426518	0.0157375	0.0856921	0.0317661	0.0510025	A	A	A	P	A	A
AT1G17750	0.666516	0.413819	0.727402	0.461931	0.415727	0.83259	0.657331	A	A	A	A	A	A
AT1G17760	0.0111162	0.493559	0.127423	0.0861112	0.353464	0.00539551	0.131968	P	A	A	A	P	A
AT1G17790	0.30816	0.405447	0.378577	0.433477	0.483714	0.534647	0.398788	A	A	A	A	A	A
AT1G17800	0.000422199	0.0149206	0.14493	0.147789	0.0894225	0.271305	0.206105	P	P	A	A	A	A
AT1G17810	0.158833	0.114576	0.164817	0.12021	0.260518	0.172442	0.265605	A	A	A	A	A	A
AT1G17830	0.347132	0.528462	0.340799	0.32843	0.249478	0.421736	0.310431	A	A	A	A	A	A
AT1G17840	0.00398757	0.310733	0	0.0026134	0.123395	0	0	P	A	P	P	P	P
AT1G17850	0.36355	0.183316	0.288717	0.255089	0.373963	0.430516	0.168655	A	A	A	A	A	A
AT1G17860	0.0633161	0.0869883	0.0697717	0.0988208	0.0470846	0.154484	0.0970435	A	A	A	A	A	A
AT1G17870	1.17235e-05	0.0191964	0.00446925	0.0592752	0.0271307	0.0136625	0	P	P	P	A	P	P
AT1G17880	0	0.000682186	0	0	0	0	0	P	P	P	P	P	P
AT1G17890	0.0966674	0.0790062	0.0767397	0.0819236	0.111248	0.0928036	0.0920968	A	A	A	A	A	A
AT1G17900	0.999905	1	0.999994	0.999547	0.996943	0.983813	0.999993	A	A	A	A	A	A
AT1G17910	0.656534	0.574995	0.670068	0.79294	0.863078	0.776248	0.712435	A	A	A	A	A	A
AT1G17920	0.151546	0.36165	0.15009	0.183667	0.26776	0.148503	0.168923	A	A	A	A	A	A
AT1G17930	0.00588102	0.149816	0.245458	0.17825	0.316799	0.082445	0.271449	P	A	A	A	A	A
AT1G17950	0.79555	0.721025	0.682796	0.655905	0.990151	0.664062	0.577764	A	A	A	A	A	A
AT1G17960	0.647432	0.574567	0.725169	0.676427	0.655464	0.779636	0.817179	A	A	A	A	A	A
AT1G17970	0.720539	0.33687	0.707464	0.840532	0.49804	0.780142	0.759534	A	A	A	A	A	A
AT1G17980	0.0185322	0.0397476	0.0307005	0.0436188	0.0708834	0.0402889	0.0715243	P	A	A	A	A	A
AT1G18030	0.201518	0.0530466	0.191399	0.108323	0.240666	0.320725	0.125066	A	A	A	A	A	A
AT1G18040	0.168492	0.242644	0.000784307	0.107003	0.226741	0.287623	0.401362	A	A	P	A	A	A
AT1G18050	0.398791	0.693028	0.666586	0.434033	0.593404	0.628633	0.484511	A	A	A	A	A	A
AT1G18060	0.0184862	0.0134598	0.0694639	0.0163269	0.0895408	0.0792833	0.0589775	P	P	A	P	A	A
AT1G18070	0.073949	0.21688	0.0197655	0.00867121	0.0805392	0.00613888	0.041159	A	A	P	P	P	A
AT1G18080	0	0.00141323	0	0	0.000269913	0	0.00022142	P	P	P	P	P	P
AT1G18090	0.973575	0.932017	0.995466	0.963952	0.936128	0.999181	0.9997	A	A	A	A	A	A
AT1G18100	0.0164347	0.136295	0.103362	0.0850576	0	0.114593	0.0750535	P	A	A	A	A	A
AT1G18130	0.774197	0.64065	0.828041	0.789133	0.885595	0.799743	0.689626	A	A	A	A	A	A
AT1G18140	0.420012	0.478285	0.503606	0.458828	0.485956	0.407795	0.493299	A	A	A	A	A	A
AT1G18150	0.00822593	0.0308692	0	0.000183055	0.000303165	0	0	P	A	P	P	P	P
AT1G18160	0.407145	0.385933	0.383502	0.447839	0.489302	0.361768	0.265739	A	A	A	A	A	A
AT1G18170	0.0466274	0.12648	0.0530702	0.00967559	0.179935	0.155487	0.0545295	A	A	A	P	A	A
AT1G18180	0.00472125	0.0205971	0.000235472	0.000240872	0.00264213	0.00223121	2.10012e-06	P	A	P	P	P	P
AT1G18190	0.00938986	0.0235165	0.00234622	0.0102851	0.0112896	0.00923223	0.00242711	P	A	P	P	P	P
AT1G18210	0	0.0196856	0	0	0.00569204	0	0	P	P	P	P	P	P
AT1G18220	0.980891	0.959105	0.953787	0.987867	0.954949	0.965875	0.955329	A	A	A	A	A	A
AT1G18250	0.0371946	0.204255	0.361883	0.00242752	0.304214	0.0429612	0.19743	A	A	A	P	A	A
AT1G18260	4.17131e-05	0.0949729	0	3.26553e-06	3.00851e-06	0.00271228	0	P	A	P	P	P	P
AT1G18270	0	0.0030363	0	0.00308346	0.000745902	0	0.00099778	P	P	P	P	P	P
AT1G18280	0.011085	0.0842073	0	3.7975e-05	0.0147883	0	0	P	A	P	P	P	P
AT1G18290	0.49212	0.712548	0.536915	0.789211	0.34549	0.53587	0.551418	A	A	A	A	A	A
AT1G18310	0.213473	0.0739952	0.102627	0.124716	0.0244959	0.100614	0.312427	A	A	A	A	A	A
AT1G18340	0.00354981	0.0361811	0.00701926	0.000247343	0.00930294	0	0.0128575	P	A	P	P	P	P
AT1G18350	0.394116	0.603154	0.458608	0.417074	0.539804	0.406345	0.301657	A	A	A	A	A	A
AT1G18360	0.00118483	0.12939	0.00619991	0.000456076	0.0259266	0.00121499	6.958e-05	P	A	P	P	P	P
AT1G18370	0.137765	0.228892	0.279994	0.0974394	0.231574	0.438038	0.0699731	A	A	A	A	A	A
AT1G18390	0.367572	0.45002	0.27118	0.269129	0.276936	0.393814	0.206759	A	A	A	A	A	A
AT1G18400	0.112951	0.485382	0.302486	0.538496	0.410542	0.175658	0.38571	A	A	A	A	A	A
AT1G18410	0.690397	0.505838	0.509171	0.374415	0.356846	0.268659	0.510565	A	A	A	A	A	A
AT1G18440	0.0166484	0.0185133	0.0138752	0.0101851	0.00279474	0.0102196	0.000484171	P	P	P	P	P	P
AT1G18450	0.172217	0.332583	0.233984	0.253439	0.463802	0.341165	0.652272	A	A	A	A	A	A
AT1G18460	0.0066363	0.0123178	0.0165776	0.00921086	0.00781543	0.00890176	0.00579051	P	P	P	P	P	P
AT1G18470	0.000978136	0.0137708	0	0.00104339	0.012915	0.00366848	0.00423378	P	P	P	P	P	P
AT1G18480	0.0213246	0.0967826	0.0391646	0.0369796	0.71701	0.0374672	0.048413	A	A	A	A	A	A
AT1G18485	0.157109	0.224328	0.198181	0.206616	0.258542	0.314929	0.268545	A	A	A	A	A	A
AT1G18490	0.00415505	0.24597	0.119148	0.117636	0.160577	0.0695408	0.206306	P	A	A	A	A	A
AT1G18500	0.233581	0.665527	0.380787	0.215734	0.9308	0.18329	0.869362	A	A	A	A	A	A
AT1G18510	0.788146	0.799765	0.973003	0.927085	0.940986	0.831737	0.953509	A	A	A	A	A	A
AT1G18520	0	0.0110338	0	0	9.48038e-05	0	0.00197715	P	P	P	P	P	P
AT1G18530	0.958123	0.967514	0.848143	0.893419	0.972322	0.945321	0.941082	A	A	A	A	A	A
AT1G18540	0	0	0	0	0	0	0	P	P	P	P	P	P
AT1G18550	0	0.420351	0.496864	0.00573747	0.0613024	0.24993	0.40062	P	A	A	P	A	A
AT1G18560	0.299499	0.495619	0.231242	0.364	0.516939	0.169197	0.35173	A	A	A	A	A	A
AT1G18570	0.218291	0.0964819	0.175004	0.232809	0.0700813	0.174351	0.314327	A	A	A	A	A	A
AT1G18580	0.0508188	0.10316	0.191468	0.301722	0.164496	0.177478	0.259311	A	A	A	A	A	A
AT1G18590	0.204658	0.288129	0.144709	0.152396	0.24106	0.127842	0.169076	A	A	A	A	A	A
AT1G18600	0.0592445	0.0851844	0	3.3993e-08	0.101135	0	0	A	A	P	P	P	P
AT1G18610	0.66214	0.89019	0.894933	0.918862	0.956367	0.591357	0.781241	A	A	A	A	A	A
AT1G18620	0.655253	0.929921	0.851059	0.784334	0.904826	0.848122	0.993153	A	A	A	A	A	A
AT1G18630	0.349027	0.41567	0.364018	0.375845	0.479226	0.38125	0.453833	A	A	A	A	A	A
AT1G18640	0.00927095	0.593169	0	0.000581854	0.10499	0.000145911	0	P	A	P	P	P	P
AT1G18650	0.47486	0.454209	0.539442	0.00611409	0.665856	0.0365937	0.305493	A	A	A	P	A	A
AT1G18660	0	0.152419	0.0659378	0.0352845	0.259132	0.0629938	0.00169211	P	A	A	A	A	P
AT1G18670	0.00528262	0.00120556	0.0148524	0.00373635	0.000674265	0.0176607	0.0109248	P	P	P	P	P	P
AT1G18680	0.098355	0.131865	0.0481947	0.0550382	0.0260844	0.0705528	0.00115225	A	A	A	A	A	P
AT1G18690	0.0237395	0.177423	0.549155	0.465677	0.604179	0.82496	0.712435	A	A	A	A	A	A
AT1G18700	0.000672555	0.0743535	0.000852883	0.0294377	0.000507835	0	0.00141287	P	A	P	A	P	P
AT1G18710	0.716716	0.843709	0.728737	0.840816	0.448718	0.749596	0.767146	A	A	A	A	A	A
AT1G18720	0	0.0131007	0	5.26832e-08	0.000172344	0	0	P	P	P	P	P	P
AT1G18730	0	0.0394665	8.67788e-05	1.71428e-06	0.492283	0.101646	0.142076	P	A	P	P	A	A
AT1G18740	0.103855	0.161731	0.0910918	0.0487364	0.152978	0.235164	0.107689	A	A	A	A	A	A
AT1G18750	0.101877	0.128583	0.268623	0.208753	0.409259	0.200083	0.22984	A	A	A	A	A	A
AT1G18800	7.47329e-05	0.0669928	0.0293731	0.137843	0.00064918	0.0285808	0.127222	P	A	A	A	A	A
AT1G18810	0.981806	0.823999	0.859098	0.751667	0.53618	0.935334	0.884332	A	A	A	A	A	A
AT1G18830	0.0782417	0.0186852	0.187287	0.163646	0.130113	0.147176	0.234269	A	P	A	A	A	A
AT1G18840	0.169289	0.623563	0.0851683	0.188088	0.169077	0.0257791	0.0357169	A	A	A	A	A	A
AT1G18850	0.159479	0.126129	0.113518	0.133442	0.482174	0.0402889	0.357782	A	A	A	A	A	A
AT1G18860	0.552874	0.763769	0.682117	0.658373	0.484053	0.670269	0.741441	A	A	A	A	A	A
AT1G18870	0.570221	0.206249	0.61616	0.310936	0.56925	0.564748	0.485928	A	A	A	A	A	A
AT1G18880	0.0287785	0.0178417	0.00698201	0.0178047	0.0708834	0.0158503	0.0340438	A	P	P	P	P	A
AT1G18890	0.573473	0.545946	0.663284	0.600495	0.702428	0.440007	0.681261	A	A	A	A	A	A
AT1G18900	0	7.66297e-05	0	0	0.000129734	0	0	P	P	P	P	P	P
AT1G18910	0.592286	0.54072	0.539144	0.744877	0.696588	0.751067	0.722983	A	A	A	A	A	A
AT1G18940	0.389618	0.156532	0.247333	0.206616	0.184355	0.196835	0.215265	A	A	A	A	A	A
AT1G18950	0.935546	0.970076	0.942352	0.939947	0.970754	0.987006	0.817624	A	A	A	A	A	A
AT1G18970	0.220005	0.284606	0.270154	0.19745	0.372371	0.239187	0.236991	A	A	A	A	A	A
AT1G18980	0.884624	0.549984	0.0396666	0.560783	0.489302	0.361768	0.150427	A	A	A	A	A	A
AT1G18990	0.991212	0.905492	0.914429	0.943046	0.947633	0.951844	0.00243701	A	A	A	A	A	P
AT1G19000	0.280893	0.809149	0.435477	0.52638	0.504389	0.374595	0.421547	A	A	A	A	A	A
AT1G19010	0.00534666	0.125568	0.245302	0.172902	0.0334621	0.0999254	0.153216	P	A	A	A	A	A
AT1G19020	0.68937	0.393469	0.67974	0.593741	0.229361	0.676971	0.749273	A	A	A	A	A	A
AT1G19025	0.102817	0.294854	0.044764	0.140316	0.537404	0.028516	0	A	A	A	A	A	P
AT1G19030	0.653749	0.444365	0.721924	0.903791	0.776807	0.759482	0.772269	A	A	A	A	A	A
AT1G19040	0.957847	0.94942	0.886324	0.886928	0.848776	0.976648	0.813408	A	A	A	A	A	A
AT1G19050	0.200521	0.626176	0.465981	0.33886	0.169576	0.316366	0.357846	A	A	A	A	A	A
AT1G19060	0.784089	0.46916	0.612283	0.693638	0.551747	0.94788	0.729915	A	A	A	A	A	A
AT1G19090	0.765882	0.952976	0.755188	0.563556	0.995229	0.750948	0.754648	A	A	A	A	A	A
AT1G19100	0.361357	0.205026	0.430959	0.489671	0.0956326	0.372187	0.418303	A	A	A	A	A	A
AT1G19110	0.000248161	0.000510926	0.00224757	4.71957e-06	0.000229402	0.00183876	0	P	P	P	P	P	P
AT1G19120	0	4.76446e-05	0	0	0.00380103	0	0	P	P	P	P	P	P
AT1G19130	0.00231342	0.0124315	0.000274298	0.00303313	0.0254148	0.001096	0.000387749	P	P	P	P	P	P
AT1G19140	0.000104668	0.0149206	7.58986e-05	0.00050671	0.00298726	3.85134e-05	0	P	P	P	P	P	P
AT1G19150	0	0.00129918	0.00549294	0	0.0467598	0.00436676	0.0174124	P	P	P	P	P	P
AT1G19160	0.59322	0.496576	0.558381	0.568407	0.683758	0.612896	0.675947	A	A	A	A	A	A
AT1G19170	0	0.551635	0.000331202	0.00308646	0.00415758	5.74017e-05	0.249264	P	A	P	P	P	A
AT1G19180	0.000392094	0.953587	0.19188	0.714178	0.479659	0.11817	0.543054	P	A	A	A	A	A
AT1G19190	0.815559	0.732013	0.668572	0.555345	0.829347	0.674476	0.711947	A	A	A	A	A	A
AT1G19200	0.0386449	0.00209903	0.06083	0.0534147	0.00234493	0.116768	0.0430924	A	P	A	A	A	A
AT1G19210	0.442537	0.557697	0.378163	0.137288	0.49728	0.551685	0.384645	A	A	A	A	A	A
AT1G19220	0.424198	0.254867	0.267772	0.164181	0.287554	0.267	0.303275	A	A	A	A	A	A
AT1G19230	0.426746	0.460183	0.494682	0.364958	0.497963	0.126957	0.506219	A	A	A	A	A	A
AT1G19240	0.0419939	0.0654465	0.0256032	0.0251389	0.0109536	0.0178728	0.0729891	A	A	A	A	P	A
AT1G19250	0.990629	0.983216	0.979925	0.946151	0.949554	0.954801	0.979191	A	A	A	A	A	A
AT1G19270	0.372441	0.463419	0.276247	0.576949	0.220518	0.283066	0.32276	A	A	A	A	A	A
AT1G19290	0.411844	0.477251	0.591551	0.592851	0.543154	0.719259	0.556756	A	A	A	A	A	A
AT1G19300	0.649825	0.760983	0.84633	0.673349	0.77739	0.595045	0.761426	A	A	A	A	A	A
AT1G19310	1.00547e-05	0.00190961	2.489e-05	6.48266e-05	9.30881e-05	0	0.000495756	P	P	P	P	P	P
AT1G19320	0.291975	0.258795	0.336482	0.162854	0.189687	0.499399	0.36715	A	A	A	A	A	A
AT1G19330	0.0233271	0.0281017	0.165474	0.0665176	0.219683	0.332934	0.228326	A	A	A	A	A	A
AT1G19340	0.0498584	0.081161	0.0981206	0.222207	0.115454	0.0915501	0.266439	A	A	A	A	A	A
AT1G19360	0.705844	0.853717	0.106239	0.258884	0.938267	0.894792	0.766332	A	A	A	A	A	A
AT1G19370	0.0383795	0.00911279	0.0422523	0.0481397	0.0245172	0.0676791	0.0518422	A	P	A	A	A	A
AT1G19380	0.194246	0.15278	0.0470335	0.0604046	0.101778	0.0122396	0.0669307	A	A	A	A	P	A
AT1G19390	0.855229	0.772633	0.799194	0.799835	0.98315	0.800403	0.703932	A	A	A	A	A	A
AT1G19410	0.255513	0.15177	0.151988	0.180681	0.123714	0.161849	0.177967	A	A	A	A	A	A
AT1G19430	0.0118952	0.0894686	0.131385	0.00582265	0.0342993	0.0953645	0.00747847	P	A	A	P	A	P
AT1G19440	0.884509	0.50335	0.0687443	0.100351	0.451376	0.202528	0	A	A	A	A	A	P
AT1G19450	0	0.0227055	0.00190841	6.70469e-05	0.0308237	0.00211709	0.00394431	P	A	P	P	P	P
AT1G19480	0.145717	0.115453	0.0309429	0.050078	0.281151	0.0431221	0.0454921	A	A	A	A	A	A
AT1G19485	0.149631	0.0796824	0.127526	0.0655738	0.0385197	0.0170186	0.0225081	A	A	A	A	P	A
AT1G19500	0.53454	0.71133	0.604392	0.441646	0.748016	0.506515	0.349035	A	A	A	A	A	A
AT1G19510	0.839123	0.937351	0	0.0557163	0.376339	0	0	A	A	P	A	P	P
AT1G19520	0.0984006	0.128589	0.072187	0.0655154	0.108414	0.0976514	0.0997109	A	A	A	A	A	A
AT1G19530	0.713364	0.944149	0.908921	0.93985	0.734249	0.960059	0.914486	A	A	A	A	A	A
AT1G19540	0.467111	0.692661	0.437608	0.389195	0.337609	0.449186	0.546028	A	A	A	A	A	A
AT1G19580	0.0189725	0.167477	0.00289104	0.115084	0.535715	0.029934	0.418303	P	A	P	A	A	A
AT1G19600	0	0.00347999	0	7.49867e-05	0.00311291	0	0.00515399	P	P	P	P	P	P
AT1G19610	0.169721	0.0126326	0.0897608	0.0302159	0.0441694	0.116743	0.123678	A	P	A	A	A	A
AT1G19620	0.678399	0.569202	0.378577	0.298489	0.708812	0.443632	0.337459	A	A	A	A	A	A
AT1G19630	0.273792	0.385796	0.355534	0.485684	0.572429	0.160795	0.542699	A	A	A	A	A	A
AT1G19640	0.220005	0.690008	0.609647	0.481122	0.00311542	0.565156	0.519168	A	A	A	A	A	A
AT1G19650	0.272027	0.355054	0.217505	0.278264	0.313471	0.136196	0.188705	A	A	A	A	A	A
AT1G19670	0.611131	0.526569	0.638344	0.622182	0.729962	0.753104	0.600771	A	A	A	A	A	A
AT1G19680	0.000119239	0.00169007	2.07738e-06	0.0147424	0.00159466	0	0.000651609	P	P	P	P	P	P
AT1G19690	0.0557407	0.0893765	0.108626	0.0837472	0.0470846	0.07318	0.0900134	A	A	A	A	A	A
AT1G19700	0.576459	0.655441	0.908461	0.995721	0.499348	0.9479	0.917631	A	A	A	A	A	A
AT1G19710	0.213858	0.774857	0.357773	0.938194	0.685995	0.559922	0.828775	A	A	A	A	A	A
AT1G19715	0	0.42259	0.612283	0.26991	0.0880499	0.0780608	0.790503	P	A	A	A	A	A
AT1G19730	0.3188	0.812374	0.137059	0.199519	0.420951	0.0950083	0.334212	A	A	A	A	A	A
AT1G19740	0.338599	0.528052	0.339377	0.278459	0.448083	0.2218	0.413966	A	A	A	A	A	A
AT1G19770	0.0413678	0.00664583	0.0128123	0.00359762	0.0561683	0.0122439	0.0164779	A	P	P	P	P	P
AT1G19780	0.915563	0.829563	0.00362881	0.78444	0.866489	0.774121	0.818628	A	A	P	A	A	A
AT1G19800	0.0468127	0.569217	0.19188	0.128326	0.51106	0.230689	0.215311	A	A	A	A	A	A
AT1G19830	0.631451	0.789151	0.638503	0.705077	0.508818	0.603344	0.683733	A	A	A	A	A	A
AT1G19835	0	0.00647614	4.32157e-05	0.000187283	0.000693257	1.35262e-06	0.00577089	P	P	P	P	P	P
AT1G19850	0.188765	0.895862	0.21415	0.0267183	0.623394	0.142424	0.0946686	A	A	A	A	A	A
AT1G19860	0.0549099	0.103154	0.0730365	0.145562	0.107811	0.0440763	0.0715732	A	A	A	A	A	A
AT1G19870	0.0590765	0.163601	0.24509	0.153436	0.423347	0.144918	0.0560225	A	A	A	A	A	A
AT1G19880	0.134841	0.0120942	0.128785	0.0863271	0.202107	0.231487	0.150971	A	P	A	A	A	A
AT1G19890	0.164602	0.223899	0.00108147	0.0447788	0.291269	0.00299388	0.101537	A	A	P	A	P	A
AT1G19900	0.836762	0.802827	0.781077	0.782376	0.82453	0.779296	0.919582	A	A	A	A	A	A
AT1G19920	0.00951985	0.031046	0	0.000507294	0.00123864	0	0.011292	P	A	P	P	P	P
AT1G19930	0.0197232	0.0318326	0.00865646	0.0160312	0.075138	0.0270317	0.0183679	P	A	P	P	A	P
AT1G19940	0.76052	0.528257	0.702091	0.820167	0.530328	0.661144	0.0264108	A	A	A	A	A	A
AT1G19950	0.30499	0.45659	0.67309	0.701246	0.425603	0.316366	0.357846	A	A	A	A	A	A
AT1G19960	0.128212	0.0414692	0.144709	0.0377839	0.536563	0.162758	0.153057	A	A	A	A	A	A
AT1G19970	0.00044842	0.00821129	0	0.00151775	0.00285722	0	0.121319	P	P	P	P	P	A
AT1G19980	0.188765	0.308359	0.199721	0.330632	0.345971	0.361768	0.0983953	A	A	A	A	A	A
AT1G20010	0.000142282	0.0270845	0.00886219	0.00091536	0.0139366	0.00280356	0.0209492	P	A	P	P	P	A
AT1G20020	0.000286651	0.0466384	0.0139087	0.00152307	0.00107573	0.00601488	0.0116418	P	A	P	P	P	P
AT1G20030	0.317883	0.551899	0.279025	0.0508449	0.345234	0.234821	0.269925	A	A	A	A	A	A
AT1G20050	0.0308827	0.104696	9.49679e-05	0.0159235	0.0917926	0.0118129	0.01183	A	A	P	P	P	P
AT1G20070	0.297871	0.27748	0.246032	0.298054	0.355609	0.250215	0.272488	A	A	A	A	A	A
AT1G20080	0.515195	0.388455	0.136952	0.344636	0.384199	0.270472	0.557618	A	A	A	A	A	A
AT1G20090	0	0.000215313	0	0	0.00470362	9.47521e-05	0	P	P	P	P	P	P
AT1G20100	0.0118932	0.00176173	0.00334203	0.00847777	0.0106449	0.00436676	0.000142476	P	P	P	P	P	P
AT1G20110	0	0.0529046	0	0	0	0	0	P	A	P	P	P	P
AT1G20120	0.954304	0.862845	0	0.379946	0.477668	0	0	A	A	P	A	P	P
AT1G20135	0.946255	0.940411	0.895553	0.874024	0.940853	0.957551	0.919582	A	A	A	A	A	A
AT1G20150	0.536142	0.788162	0.902244	0.9563	0.276272	0.778243	0.814485	A	A	A	A	A	A
AT1G20160	0.3095	0.437764	0.346672	0.461178	0.473179	0.341634	0.419306	A	A	A	A	A	A
AT1G20180	0.994454	0.949844	0.980847	0.981198	0.945352	0.978151	0.986169	A	A	A	A	A	A
AT1G20190	0.00926209	0.160833	0.0337906	0.0376367	0.0667767	0.0322457	0.0613355	P	A	A	A	A	A
AT1G20200	0	0.0384274	0	9.33719e-06	0.000123899	0	0.00248894	P	A	P	P	P	P
AT1G20220	2.29859e-05	0.00153175	1.29635e-05	4.51632e-05	0.00642132	0	4.88637e-05	P	P	P	P	P	P
AT1G20230	0.0482253	0.138235	0.00763457	0.000824939	0.0997081	0.0803712	0.0773857	A	A	P	P	A	A
AT1G20270	0.104181	0.767091	0.303324	0.378994	0.467826	6.74519e-06	0.560999	A	A	A	A	P	A
AT1G20290	0.765882	0.9375	0.989659	0.891832	0.900578	0.989486	0.926902	A	A	A	A	A	A
AT1G20300	0.200238	0.405489	0.180773	0.200482	0.438188	0.134723	0.209169	A	A	A	A	A	A
AT1G20310	0.255513	0.109227	0.30462	0.397704	0.486794	0.271305	0.185995	A	A	A	A	A	A
AT1G20330	0.00137234	0.229	0.193951	0.000286479	0.50361	0.108078	0.338888	P	A	A	P	A	A
AT1G20340	0	0.163205	0.000639579	8.25333e-05	0.0222646	0.00221269	0.0040442	P	A	P	P	P	P
AT1G20350	0.102817	0.218281	0.0811129	0.107409	0.191379	0.0717919	0.12356	A	A	A	A	A	A
AT1G20370	0.879588	0.813425	0.409757	0.627577	0.866489	0.00353056	0.668642	A	A	A	A	P	A
AT1G20380	0.00904552	0.0228909	0.0273549	0.0466236	0.00684352	0.0201143	0.0129551	P	A	A	A	A	P
AT1G20390	0.632828	0.436365	0.668307	0.477222	0.420951	0.59477	0.842063	A	A	A	A	A	A
AT1G20400	0.348191	0.626377	0.482579	0.458055	0.495061	0.472098	0.493673	A	A	A	A	A	A
AT1G20410	0.00710694	0.0237138	0.048912	0.0127071	0.00188941	0.0106966	0.0179807	P	A	A	P	P	P
AT1G20430	0.0429306	0.13639	0.0162741	0.0508929	0.154251	0.0220184	0.0479534	A	A	P	A	A	A
AT1G20440	0.162545	0.356799	0.218307	0.156534	0.265314	0.328044	0.258179	A	A	A	A	A	A
AT1G20450	3.03124e-07	0.237826	0.357374	0.0955384	0.00175183	0.148796	0.750271	P	A	A	A	A	A
AT1G20480	0.355065	0.574995	0.409559	0.435239	0.38455	0.430083	0.428332	A	A	A	A	A	A
AT1G20490	0.703106	0.547609	0.620548	0.479512	0.702309	0.719259	0.763072	A	A	A	A	A	A
AT1G20500	0.673083	0.744584	0.685111	0.272066	0.844148	0.750142	0.759797	A	A	A	A	A	A
AT1G20510	0.00527615	0.223777	0.0453229	0.0489311	0.106869	0.133236	0.0281053	P	A	A	A	A	A
AT1G20520	0.236902	0.156913	0.0923715	0.109061	0.162487	0.0776443	0.114432	A	A	A	A	A	A
AT1G20530	0.964409	0.963942	0.985848	0.98382	0.827843	0.984802	0.993975	A	A	A	A	A	A
AT1G20540	0	8.46264e-06	0	0	0	0	0.00293034	P	P	P	P	P	P
AT1G20550	0.371286	0.93277	0.933069	0.879622	0.931268	0.421924	0.906484	A	A	A	A	A	A
AT1G20560	0.00879933	0.170852	0.0645561	0.000737076	0.0743796	0.158547	0.257677	P	A	A	P	A	A
AT1G20575	3.52937e-05	0.0174433	0	0.000116807	0.000753151	0	0.00138482	P	P	P	P	P	P
AT1G20580	0	0.721285	0	0	0.25202	0	0.0143576	P	A	P	P	P	P
AT1G20620	0	0.0155732	0.341374	0	0.00299453	0.0012805	0.000387749	P	P	A	P	P	P
AT1G20630	0	0.00062711	0	0.000386863	0.00206654	0	3.42821e-05	P	P	P	P	P	P
AT1G20640	0.465566	0.663906	0.368118	0.490159	0.608371	0.477584	0.648195	A	A	A	A	A	A
AT1G20650	0	0.697633	0.976075	0.0131011	0.00998879	0.623357	0.045383	P	A	A	P	A	A
AT1G20670	0.0159306	0.0613083	0.00916818	0.0325006	0.0388501	0.0210517	0.0146388	P	A	P	A	A	P
AT1G20690	0.981037	0.983854	0.882174	0.956444	0.811112	0.96827	0.970982	A	A	A	A	A	A
AT1G20693	0.0320871	0.256155	0.0118456	0.00644819	0.458843	0.000148563	0.113532	A	A	P	P	P	A
AT1G20696	0.370341	0.322916	0.204928	0.331936	0.636213	0.300328	0.443791	A	A	A	A	A	A
AT1G20700	0.058434	0.153898	0.137434	0.0523256	0.0694635	0.14739	0.0981458	A	A	A	A	A	A
AT1G20720	0.395351	0.36146	0.40851	0.655563	0.54135	0.407503	0.454515	A	A	A	A	A	A
AT1G20735	0.0796629	0.0808283	0.199791	0.174811	0.0146088	0.0915501	0.227674	A	A	A	A	A	A
AT1G20750	0.880714	0.95322	0.893646	0.95605	0.550914	0.904059	0.945411	A	A	A	A	A	A
AT1G20760	0	0.0113637	0.0009886	0.00146779	0.0171055	0	0.0392093	P	P	P	P	P	A
AT1G20770	0.0439735	0.194485	0.12177	0.128912	0.268073	0.119125	0.248278	A	A	A	A	A	A
AT1G20780	0.0294635	0.00555839	0.0314989	0.442412	0.0158729	0.0382917	0.0340649	A	P	A	A	A	A
AT1G20800	0.456058	0.065419	0.0738046	0.0689934	0.106986	0.0861111	0.0920968	A	A	A	A	A	A
AT1G20810	0.0357998	0.00820945	0.0185118	0.188849	0.0373811	0.0342251	0.0766331	A	P	P	A	A	A
AT1G20816	0.0638842	0.999987	0.0416393	0.115739	0.931268	0.0162756	0.232287	A	A	A	A	P	A
AT1G20823	0.0127592	0.12648	0.0176315	0.0402996	0.0135472	0.0181396	0.0101076	P	A	P	A	P	P
AT1G20830	0.839582	0.57198	0.212714	0.683139	0.511475	0.0788435	0.237157	A	A	A	A	A	A
AT1G20840	0.0154429	0.0788538	0.0170745	0.0351966	0.5666	0.016486	3.76868e-05	P	A	P	A	P	P
AT1G20850	0.168172	0.341802	0.24852	0.186242	0.0555915	0.170203	0.250498	A	A	A	A	A	A
AT1G20860	0.0886793	0.0389875	0.034165	0.017665	0.0201389	0.0447711	0.0238103	A	A	A	P	A	A
AT1G20870	0.184043	0.327838	0.346672	0.202848	0.289173	0.192029	0.162678	A	A	A	A	A	A
AT1G20880	0.0203986	0.0036183	0.0391646	0.0341825	0.00264213	0.0404186	0.0392093	A	P	A	A	A	A
AT1G20890	0.397144	0.509976	0.235598	0.568407	0.486519	0.359303	0.401001	A	A	A	A	A	A
AT1G20900	0.0349336	0.026097	0.04	0.0466832	0.0482532	0.0744071	0.0470727	A	A	A	A	A	A
AT1G20910	0.00102245	0.0383943	0.0851528	0.00279539	0.015266	0	0.0710497	P	A	A	P	P	A
AT1G20920	0.00244269	0.00176176	0.0011304	0.0105135	0.000928011	0.0099095	0.00313485	P	P	P	P	P	P
AT1G20930	0.0491184	0.168538	0.159562	0.0599988	0.0735864	0.335209	0.000292083	A	A	A	A	A	P
AT1G20940	0.719602	0.808931	0.692905	0.785838	0.783178	0.672727	0.649894	A	A	A	A	A	A
AT1G20950	0	0.000256502	0	0	0	0	0.000756926	P	P	P	P	P	P
AT1G20960	0.00258831	0.240037	0.202261	0.0645425	0.307774	0.00645508	0.597878	P	A	A	A	P	A
AT1G20980	0.048643	0.916244	0.828041	0.643543	0.789182	0.880417	0.856312	A	A	A	A	A	A
AT1G21000	0.307026	0.143757	0.202325	0.329894	0.358547	0.372539	0.33314	A	A	A	A	A	A
AT1G21010	0.789185	0.953587	0.8204	0.930116	0.867855	0.791494	0.850413	A	A	A	A	A	A
AT1G21050	0.0724607	0.0446727	0.0797133	0.013847	0.178882	0.13658	0.0949213	A	A	A	P	A	A
AT1G21060	0.311557	0.370299	0.377318	0.182884	0.438205	0.32744	0.38314	A	A	A	A	A	A
AT1G21065	0	0.00560966	0	4.01279e-06	0.000114825	0	1.99862e-06	P	P	P	P	P	P
AT1G21070	0.158833	0.337283	0.179951	0.560153	0	0.327485	0.328475	A	A	A	A	A	A
AT1G21080	0.0107292	0.04775	0.00783766	0.0224753	0.00752772	0.132315	0.0157185	P	A	P	A	A	P
AT1G21090	0.32369	0.315398	0.216242	0.409591	0.133829	0.203099	0.130686	A	A	A	A	A	A
AT1G21100	0.987894	0.997037	0.996895	0.994703	0.980732	0.996461	0.993651	A	A	A	A	A	A
AT1G21120	0.912314	0.989063	0.922161	0.918635	0.866489	0.786382	0.940696	A	A	A	A	A	A
AT1G21130	0.537675	0.574995	0.383979	0.397102	0.50609	0.448988	0.39741	A	A	A	A	A	A
AT1G21140	0.0971865	0.00832112	8.16659e-06	5.60688e-05	0.0163203	0	0	A	P	P	P	P	P
AT1G21160	0.999835	0.703974	0.877944	0.851355	0.909042	0.894372	0.811799	A	A	A	A	A	A
AT1G21170	0.6566	0.773792	0.560963	0.628153	0.589671	0.505891	0.322253	A	A	A	A	A	A
AT1G21190	0.343614	0.643148	0.486646	0.2264	0.246014	0.378852	0.48212	A	A	A	A	A	A
AT1G21200	0.745455	0.789151	0.634651	0.561389	0.781944	0.717787	0.683733	A	A	A	A	A	A
AT1G21210	0.96357	0.989631	0.986943	0.97276	0.746821	0.983193	0.994572	A	A	A	A	A	A
AT1G21220	0.566267	0.411092	0.249581	0.249198	0.305515	0.318565	0.221542	A	A	A	A	A	A
AT1G21230	0.823923	0.873199	0.828041	0.820681	0.892663	0.827564	0.856312	A	A	A	A	A	A
AT1G21240	0.998819	0.999996	0.999994	0.999728	0.999944	0.993605	0.999965	A	A	A	A	A	A
AT1G21250	0.889442	0.63341	0.733285	0.638886	0.873161	0.73125	0.719737	A	A	A	A	A	A
AT1G21270	0.828055	0.512692	0.856253	0.839669	0.828181	0.839062	0.931267	A	A	A	A	A	A
AT1G21290	0.453011	0.379288	0.661122	0.487919	0.806606	0.475328	0.525629	A	A	A	A	A	A
AT1G21300	0.990681	0.932847	0.980534	0.91463	0.933018	0.961322	0.984808	A	A	A	A	A	A
AT1G21310	0.0161303	0.375301	0.510259	0.87247	0.00572729	0.148992	0.215004	P	A	A	A	A	A
AT1G21320	0.742804	0.673565	0.723995	0.794357	0.863162	0.722374	0.65653	A	A	A	A	A	A
AT1G21340	0.362229	0.403133	0.564507	0.438152	0.343576	0.469598	0.473009	A	A	A	A	A	A
AT1G21350	0.100468	0.724931	0.591551	0.599852	0.500995	0.534647	0.63824	A	A	A	A	A	A
AT1G21360	0.52718	0.789831	0.755632	0.779618	0.817059	0.631489	0.842987	A	A	A	A	A	A
AT1G21370	0	0.00177771	0	1.96962e-05	0.00221419	0.000116707	0	P	P	P	P	P	P
AT1G21380	0.0826932	0.0517924	0.0176315	0.166649	0.182586	0.0929573	0.168155	A	A	P	A	A	A
AT1G21390	0.786597	0.721025	0.644991	0.559161	0.510623	0.47024	0.598519	A	A	A	A	A	A
AT1G21410	0	0.0100784	0.0156508	0	0.0058375	0.0137805	0.000395565	P	P	P	P	P	P
AT1G21430	0.544779	0.3617	0.2146	0.212522	0.269647	0.222781	0.236338	A	A	A	A	A	A
AT1G21440	0.161213	0.411454	0.0361753	0.159213	0.217724	0.117093	0.15318	A	A	A	A	A	A
AT1G21450	0.230165	0.41471	0.152219	0.29176	0.305515	0.329223	0.250498	A	A	A	A	A	A
AT1G21460	0	0.00519159	0	0	0.000101803	0	0	P	P	P	P	P	P
AT1G21480	0.00450999	0.00189265	0.00120066	0.00127752	0.00221717	0.000916547	0	P	P	P	P	P	P
AT1G21500	0	0.00624189	0.000278289	2.16103e-07	0.00117238	7.26918e-05	0.0531323	P	P	P	P	P	A
AT1G21510	0.70273	0.861462	0.624618	0.632661	0.479716	0.623468	0.47179	A	A	A	A	A	A
AT1G21520	0.72919	0.54326	0.678086	0.474236	0.729518	0.863921	0.684048	A	A	A	A	A	A
AT1G21525	0.900606	0.599332	0.375214	0.176962	0.984507	0.316366	0.57226	A	A	A	A	A	A
AT1G21528	0.710119	0.488303	0.640846	0.298369	0.138338	0.573356	0.75054	A	A	A	A	A	A
AT1G21529	0.170976	0.97993	0.205481	0.227496	0.732086	0.176127	0.41417	A	A	A	A	A	A
AT1G21540	0.765882	0.599056	0.236566	0.115897	0.500786	0.296593	0.418303	A	A	A	A	A	A
AT1G21550	0.73618	0.848424	0.784257	0.590428	0.863335	0.554191	0.749273	A	A	A	A	A	A
AT1G21560	0.196393	0.158334	0.0108359	0.0336883	0.786918	0.0292463	0.0211454	A	A	P	A	A	A
AT1G21580	0.0853456	0.200282	0.0935142	0.144938	0.213507	0.0908699	0.0856482	A	A	A	A	A	A
AT1G21590	0.751249	0.906899	0.895944	0.831798	0.987396	0.832006	0.857202	A	A	A	A	A	A
AT1G21600	0.0941515	0.329614	0.312185	0.241513	0.274395	0.0417295	0.250498	A	A	A	A	A	A
AT1G21610	0.158833	0.386166	0.246386	0.297637	0.100913	0.144518	0.281656	A	A	A	A	A	A
AT1G21630	0.000131801	0.0547612	0.0123295	0.0138329	0.0139875	0.00686148	0.0391321	P	A	P	P	P	A
AT1G21640	0.00278591	0.204255	0.0386686	0.0113	0.100278	0	0.12372	P	A	A	P	P	A
AT1G21650	0.827212	0.764346	0.837001	0.731602	0.782716	0.778243	0.814485	A	A	A	A	A	A
AT1G21660	0	0.00146827	0.000286148	0	3.67556e-05	0	0	P	P	P	P	P	P
AT1G21670	0	0.231121	0.530986	0.191576	0.000224577	0.339476	0.449879	P	A	A	A	A	A
AT1G21680	0.310397	0.530506	0.343108	0.0805143	0.181224	0.599201	0.542049	A	A	A	A	A	A
AT1G21690	0.062822	0.0718014	0.000657272	0.0078733	0.0776506	0.0227714	0.000496779	A	A	P	P	A	P
AT1G21700	0.124444	0.252042	0.463122	0.822105	0.46002	0.395492	0.432172	A	A	A	A	A	A
AT1G21710	0.0477903	0.0541038	0.0148336	0.00665153	0.129888	0.0141363	0.0150356	A	A	P	P	P	P
AT1G21720	0	0.0802638	0	0	0.000503044	7.64618e-07	1.92442e-05	P	A	P	P	P	P
AT1G21730	0.770324	0.943397	0.773218	0.927603	0.86037	0.480945	0.868351	A	A	A	A	A	A
AT1G21740	0.0148178	0.0160831	0.0152106	0.00849072	0.0327188	0.014412	0.0309771	P	P	P	P	P	A
AT1G21750	0.0269689	0.0466384	0	0.000575722	0.00187873	0	0.000245547	A	A	P	P	P	P
AT1G21760	0.00120629	0.0529046	0.000676213	0.00347684	0.0317948	0.0296675	0.0316124	P	A	P	P	A	A
AT1G21770	0.327775	0.485197	0.302293	0.313096	0.44614	0.242308	0.338948	A	A	A	A	A	A
AT1G21780	0.703106	0.624055	0.924919	0.921252	0.96208	0.65164	0.658917	A	A	A	A	A	A
AT1G21790	0.310299	0.507338	0.377293	0.183814	0.112393	0.320894	0.384645	A	A	A	A	A	A
AT1G21810	0.402158	0.530506	0.565109	0.426849	0.548623	0.364974	0.538459	A	A	A	A	A	A
AT1G21830	0.550836	0.555012	0.790084	0.466118	0.55342	0.722762	0.600771	A	A	A	A	A	A
AT1G21840	0.0423482	0.0421638	0.00333966	0.0115695	0.0691603	0.00969525	0.0110432	A	A	P	P	P	P
AT1G21850	0.589763	0.625167	0.558773	0.807352	0.480859	0.499923	0.594973	A	A	A	A	A	A
AT1G21860	0.517021	0.690603	0.64344	0.72073	0.737158	0.481972	0.570681	A	A	A	A	A	A
AT1G21870	0.0220371	0.0458107	0.0259599	0.100338	0.0324881	0.0233725	0.0308832	A	A	A	A	A	A
AT1G21880	0	0.0551287	0.0273917	0.000506351	0.0145899	0.0411724	0.0331592	P	A	A	P	A	A
AT1G21890	0.749264	0.746101	0.612283	0.298864	0.815756	0.664062	0.364876	A	A	A	A	A	A
AT1G21900	0.64675	0.881622	0.447868	0.0955202	0.586715	0.240321	0.125913	A	A	A	A	A	A
AT1G21910	0.399013	0.654725	0.477393	0.798953	0.322095	0.474309	0.527732	A	A	A	A	A	A
AT1G21920	0	0.00608785	0.00267945	0.00100207	0.015191	0.000110234	0	P	P	P	P	P	P
AT1G21950	0.431269	0.574686	0.361883	0.250611	0.487485	0.323576	0.401687	A	A	A	A	A	A
AT1G21970	0.101827	0.0767435	0.158919	0.100887	0.229948	0.108485	0.0886095	A	A	A	A	A	A
AT1G21980	0.304374	0.574995	0.137526	0.397102	0.975995	0.449473	0.547259	A	A	A	A	A	A
AT1G22010	0.220484	0.134282	0.243068	0.248015	0.341411	0.247262	0.197504	A	A	A	A	A	A
AT1G22015	3.96671e-05	0.0446624	0.0906385	0.046882	0.00187873	0.0507865	0.0527296	P	A	A	A	A	A
AT1G22020	0.00120076	0.00368918	0.00913441	0.000329971	0.000187311	0	0	P	P	P	P	P	P
AT1G22030	0.013031	0.0473349	0.0085545	0.00986452	0.04893	0.00832882	0.0023033	P	A	P	P	P	P
AT1G22040	0.190662	0.40095	0.211456	0.165436	0.46778	0.134489	0.231823	A	A	A	A	A	A
AT1G22050	0.147403	0.341179	0.137663	0.114764	0.220518	0.134111	0.160933	A	A	A	A	A	A
AT1G22060	0.000279687	0.423023	0.436906	0	0.000132707	0.0774148	0	P	A	A	P	A	P
AT1G22070	0.0404795	0.553355	0.417227	0.209212	0.544455	0.558843	0.742959	A	A	A	A	A	A
AT1G22080	0.319546	0.25652	0.189192	0.296082	0.337876	0.210984	0.365173	A	A	A	A	A	A
AT1G22090	0.251746	0.210508	0.222294	0.151697	0.23441	0.100103	0.234617	A	A	A	A	A	A
AT1G22110	0.0577537	0.0469108	0.0551323	0.0176831	0.0892087	0.0478181	0.0475351	A	A	A	P	A	A
AT1G22130	0.42157	0.290101	0.134889	0.129055	0.233889	0.000184578	0.0086716	A	A	A	A	P	P
AT1G22140	0.0826932	0.152501	0.0500546	0.119463	0.220518	0.0891317	0.0755716	A	A	A	A	A	A
AT1G22150	0.932331	0.843709	0.378577	0.652829	0.929785	0.452801	0.602422	A	A	A	A	A	A
AT1G22160	0.156735	0.414898	0.445949	0.427484	0.349196	0.247262	0.365716	A	A	A	A	A	A
AT1G22170	0.207521	0.482147	0.220264	0.305635	0.198585	0.170324	0.418303	A	A	A	A	A	A
AT1G22180	0.678306	0.956075	0.996047	0.917173	0.887229	0.919499	0.948591	A	A	A	A	A	A
AT1G22190	0.900912	0.849288	0.605861	0.724543	0.963085	0.747559	0.597212	A	A	A	A	A	A
AT1G22200	0.224707	0.290876	0.149653	0.034461	0.222033	0.269558	0.0170965	A	A	A	A	A	P
AT1G22210	0.464306	0.843709	0.893646	0.82738	0.990716	0.937107	0.85027	A	A	A	A	A	A
AT1G22240	0.125341	0.12225	0	0.00717236	0.270685	1.02793e-05	0.000178149	A	A	P	P	P	P
AT1G22270	0.0323689	0.0207025	0.00557602	0.00335193	0.0146456	0.0019436	0.0074991	A	A	P	P	P	P
AT1G22275	0.859924	0.793544	0.889983	0.878326	0.926242	0.752077	0.898856	A	A	A	A	A	A
AT1G22280	0.0012637	0.0140874	0.02669	0.0192244	0.0111702	0.0195438	0.0256108	P	P	A	P	P	A
AT1G22290	0.75664	0.654028	0.518494	0.826039	0.795106	0.533497	0.825974	A	A	A	A	A	A
AT1G22300	0	0.03868	0	0	0	0	0	P	A	P	P	P	P
AT1G22310	0.86234	0.933416	0.957157	0.908719	0.745043	0.948077	0.841565	A	A	A	A	A	A
AT1G22330	0.745264	0.957895	0.945253	0.845964	0.981416	0.901167	0.930938	A	A	A	A	A	A
AT1G22340	0.0191592	0.0172077	0.00854868	0.00438138	0.00789089	0.00599381	0.00831404	P	P	P	P	P	P
AT1G22360	0.117366	0.0872165	0.10262	0.0162407	0.108363	0.0958569	0.115549	A	A	A	P	A	A
AT1G22370	0.547788	0.638363	0.530986	0.44894	0.663024	0.628177	0.51914	A	A	A	A	A	A
AT1G22380	0.115457	0.1149	0.167538	0.130739	0.0220194	0.130556	0.112639	A	A	A	A	A	A
AT1G22400	0.0299693	0.100786	0.0249074	0.0132948	0.130715	0.038175	0.027154	A	A	A	P	A	A
AT1G22410	8.52076e-06	0.194761	0	0	0	0	0	P	A	P	P	P	P
AT1G22420	0.422015	0.848133	0.635625	0.810538	0.630758	0.719259	0.777221	A	A	A	A	A	A
AT1G22430	0.90118	0.929554	0.833437	0.844491	0.748886	0.743427	0.783038	A	A	A	A	A	A
AT1G22440	0.721574	0.557301	0.339434	0.0961833	0.468681	0.679412	0.384065	A	A	A	A	A	A
AT1G22450	5.81964e-06	1.44054e-06	0	0	0	0	0	P	P	P	P	P	P
AT1G22460	0.233245	0.201157	0.272031	0.245679	0.10499	0.148843	0.349407	A	A	A	A	A	A
AT1G22480	0.146421	0.188332	0.0904913	0.121079	0.453079	0.144137	0.13182	A	A	A	A	A	A
AT1G22490	0.340428	0.444365	0.584427	0.197895	0.340837	0.327966	0.452177	A	A	A	A	A	A
AT1G22500	0.601439	0.710366	0.875199	0.344195	0.503775	0.613018	0.751194	A	A	A	A	A	A
AT1G22510	0.466026	0.193366	0.187785	0.313297	0.579398	0.352376	0.0063459	A	A	A	A	A	P
AT1G22520	0.000595317	0.0538883	0.000152664	0.00287877	0.0192134	0.00231867	0.0156145	P	A	P	P	P	P
AT1G22530	0	0.299251	0.214609	0.0464736	0.362163	0.292616	0	P	A	A	A	A	P
AT1G22540	0.00214723	0.0551507	0.0380946	0.00455293	0.024888	0.0145684	0.0694599	P	A	A	P	P	A
AT1G22550	0.0142107	0.00344248	0.00863987	0.00554706	0.0211671	0.0135957	0.0167294	P	P	P	P	P	P
AT1G22570	0.0437386	0.109712	0.0391646	0.0431671	0.227731	0.0321374	0.0478476	A	A	A	A	A	A
AT1G22590	0.452277	0.567107	0.378818	0.369173	0.498647	0.386059	0.41964	A	A	A	A	A	A
AT1G22600	0.797351	0.226022	0.625885	0.60281	0.879095	0.694596	0.414574	A	A	A	A	A	A
AT1G22610	8.81881e-05	0.0264743	0.0171018	0.00321436	0.0250592	0.0189755	0.0106632	P	A	P	P	P	P
AT1G22620	8.90311e-05	0.0117527	0.0149779	0.00516201	0.000188218	0.00578301	0.0208364	P	P	P	P	P	A
AT1G22630	0.316773	0.641292	0.563225	0.404653	0.462976	0.707069	0.652308	A	A	A	A	A	A
AT1G22640	0	0.058083	0.0231563	0.000599789	0.0335463	0.0429737	0.0297665	P	A	A	P	A	A
AT1G22650	0.157359	0.485951	0.423403	0.17584	0.137497	0.41477	0.148212	A	A	A	A	A	A
AT1G22660	0.368494	0.367105	0.32155	0.332115	0.474674	0.379355	0.317126	A	A	A	A	A	A
AT1G22670	0.126861	0.228477	0.249378	0.509511	0.305515	0.265797	0.298451	A	A	A	A	A	A
AT1G22690	0.40206	0.432977	0.647633	0.506837	0.373498	0.413995	0.462949	A	A	A	A	A	A
AT1G22700	0.741489	0.54306	0.677222	0.271052	0.48321	0.0784862	0.44911	A	A	A	A	A	A
AT1G22710	0.012965	0.0266729	0.0268921	0.175852	0.014032	0.0664635	0.0275095	P	A	A	A	A	A
AT1G22720	0.724713	0.884876	0.748903	0.861261	0.532525	0.887852	0.814966	A	A	A	A	A	A
AT1G22730	0.146932	0.109712	0.0155965	0.0216104	0.0754309	0.0132297	0.0106228	A	A	P	A	P	P
AT1G22740	0.131257	0.179141	0.12123	0.128326	0.0869575	0.134167	0.142455	A	A	A	A	A	A
AT1G22750	6.77143e-05	0.0379108	0.00110394	0.0227351	0.0760698	0.000192305	0.0099081	P	A	P	A	P	P
AT1G22760	0.0103686	0.075336	0.000148107	0.0285363	0.105962	0	0.118644	P	A	P	A	P	A
AT1G22770	0.00194233	0.068965	0.00193748	0.00178223	0.170626	0.037466	0.0633554	P	A	P	P	A	A
AT1G22780	0	0	0	0	0	0	0	P	P	P	P	P	P
AT1G22790	0	0.0266621	8.22106e-05	0	0.0708834	0.00351645	5.06089e-05	P	A	P	P	P	P
AT1G22800	0.00167093	0.0587034	0.00906271	0.0326011	0.0595882	0.000284996	0.0569357	P	A	P	A	P	A
AT1G22810	0.714198	0.61577	0.835052	0.728693	0.554761	0.889107	0.764263	A	A	A	A	A	A
AT1G22830	0.253263	0.163006	0.218966	0.228184	0.320744	0.216641	0.284222	A	A	A	A	A	A
AT1G22840	0	0.00740894	0	0	0	0	0	P	P	P	P	P	P
AT1G22850	0.0186835	0.0598124	0.0434263	0.0563974	0.113432	0.0415593	0.0265872	P	A	A	A	A	A
AT1G22860	0.000118872	0.0037353	0.000124148	0.000561273	0.000989357	5.21022e-05	0.000329451	P	P	P	P	P	P
AT1G22870	0.462113	0.368386	0.75703	0.627577	0.454551	0.753415	0.661671	A	A	A	A	A	A
AT1G22880	0.0632988	0.169178	0.0935142	0.075139	0.0366356	0.0677927	0.0214935	A	A	A	A	A	A
AT1G22885	0.406464	0.616259	0.385641	0.412861	0.303268	0.383198	0.429983	A	A	A	A	A	A
AT1G22890	0.540085	0.410807	0.745348	0.952518	0.77051	0.664062	0.685339	A	A	A	A	A	A
AT1G22900	0.300691	0.192967	0.483429	0.329677	0.0708834	0.413995	0.494643	A	A	A	A	A	A
AT1G22910	0.0216711	0.015559	0.0297341	0.0628782	0.0062049	0.0391004	0.0300642	A	P	A	A	A	A
AT1G22920	0.224655	0.29286	0.0231563	0.216341	0.25774	0.157527	0.193944	A	A	A	A	A	A
AT1G22930	0.00367804	0.0147779	0	0.00108184	0.229239	0	0	P	P	P	P	P	P
AT1G22940	0.0160543	0.0666017	0.0627856	0.0492693	0.10499	0.177142	0.0935137	P	A	A	A	A	A
AT1G22960	0.661812	0.265049	0.64105	0.550121	0.477033	0.678664	0.542342	A	A	A	A	A	A
AT1G22970	0.55202	0.375968	0.319471	0.128443	0.46778	0.202528	0.379903	A	A	A	A	A	A
AT1G22980	0.540144	0.238559	0.409386	0.632649	0.253554	0.339962	0.377212	A	A	A	A	A	A
AT1G22985	0.151191	0.0718012	0.080388	0.0165497	0.134405	0.083683	0.0949213	A	A	A	P	A	A
AT1G22990	0.255513	0.383949	0.216104	0.273152	0.13768	0.209553	0.249373	A	A	A	A	A	A
AT1G23000	0.673377	0.776472	0.897873	0.729554	0.636703	0.68421	0.572332	A	A	A	A	A	A
AT1G23010	0.765882	0.743088	0.683829	0.771408	0.488366	0.596019	0.534374	A	A	A	A	A	A
AT1G23020	0.518852	0.640196	0.64344	0.651089	0.784637	0.740723	0.615511	A	A	A	A	A	A
AT1G23030	0.254967	0.444365	0.321559	0.229872	0.257178	0.534647	0.152629	A	A	A	A	A	A
AT1G23040	0	5.8261e-05	0.00159734	0.0799345	0	0.0237616	0.00416011	P	P	P	A	A	P
AT1G23050	0.0316151	0.0443671	0.0767397	0.0400289	0.0906161	0.0348465	0.0453616	A	A	A	A	A	A
AT1G23060	0.309251	0.303589	0.407306	0.377779	0.426698	0.441154	0.365088	A	A	A	A	A	A
AT1G23070	0.451716	0.405192	0.435398	0.123618	0.67902	0.430816	0.462815	A	A	A	A	A	A
AT1G23080	0.603558	0.760389	0.633182	0.28804	0.782951	0.485631	0.542305	A	A	A	A	A	A
AT1G23090	0	0.102288	0.0920979	0	0	0.0729963	0.143592	P	A	A	P	A	A
AT1G23100	0.0515393	0.287919	0.0260333	0.0284901	0.229726	0.0361334	0.22984	A	A	A	A	A	A
AT1G23120	0.901912	0.978864	0.875199	0.9094	0.994063	0.96796	0.794166	A	A	A	A	A	A
AT1G23130	0.54244	0.461615	0.725371	0.571838	0.496967	0.499923	0.410389	A	A	A	A	A	A
AT1G23140	0.935238	0.984141	0.70334	0.710668	0.495887	0.718447	0.820266	A	A	A	A	A	A
AT1G23160	0.639493	0.607177	0.531028	0.658028	0.931268	0.692682	0.365885	A	A	A	A	A	A
AT1G23180	0.158833	0.117672	0.139923	0.298457	0.0375075	0.355683	0.0534832	A	A	A	A	A	A
AT1G23190	0.385463	0.55032	0.384943	0.45801	0.616648	0.0257837	0.272123	A	A	A	A	A	A
AT1G23200	0.0234598	0.0340236	0.0597886	0.0381194	0.0886422	0.0660453	0.0584173	A	A	A	A	A	A
AT1G23205	0.0475229	0.125745	0.534844	0.397631	0.539804	0.381584	0.576455	A	A	A	A	A	A
AT1G23210	0.838155	0.66649	0.707706	0.831469	0.70056	0.809066	0.749273	A	A	A	A	A	A
AT1G23220	0.0119978	0.228919	0.0547093	0.0308187	0.221601	0.218223	0.0977608	P	A	A	A	A	A
AT1G23230	0.020701	0.101737	0.0425992	0.00777321	0.317872	0.0656617	0.0854562	A	A	A	P	A	A
AT1G23240	0.252802	0.483026	0.122881	0.336699	0.572488	0.210516	0.0558163	A	A	A	A	A	A
AT1G23250	0.791204	0.764346	0.42872	0.611903	0.909339	0.602484	0.358411	A	A	A	A	A	A
AT1G23260	0	0.703852	0	0	9.17135e-06	0	0	P	A	P	P	P	P
AT1G23270	0.202511	0.306648	0.0926611	0.191576	0.326085	0.200221	0.142455	A	A	A	A	A	A
AT1G23280	0.32718	0.808931	0.242114	0.568407	0.751561	0.776527	0.956342	A	A	A	A	A	A
AT1G23300	0.457623	0.461854	0.407772	0.299167	0.263493	0.316366	0.32482	A	A	A	A	A	A
AT1G23310	0.140867	0.643826	0.143731	0.838235	0.466008	0.203959	0.208182	A	A	A	A	A	A
AT1G23320	0.482958	0.636478	0.590441	0.344174	0.532878	0.684718	0.547259	A	A	A	A	A	A
AT1G23330	0.0294635	0.158164	0.00879017	0.0358668	0.0030514	0.025899	0.0275324	A	A	P	A	A	A
AT1G23340	0.098355	0.126332	0.104019	0.0289281	0.160371	0.16512	0.108761	A	A	A	A	A	A
AT1G23350	0.441868	0.444365	0.435565	0.444434	0.420951	0.533927	0.419647	A	A	A	A	A	A
AT1G23360	0.5296	0.22319	0.111132	0.14414	0.0685701	0.107505	0.0640965	A	A	A	A	A	A
AT1G23380	0.541555	0.578309	0.481749	0.490159	0.365367	0.477584	0.531637	A	A	A	A	A	A
AT1G23390	0.171973	0.0976799	0.181278	0.074902	0.407751	0.316366	0.237036	A	A	A	A	A	A
AT1G23400	0.0209048	0.433761	0.284703	0.54035	0.0738785	0.407414	0.32193	A	A	A	A	A	A
AT1G23410	0.783401	0.83185	0.331061	0.474249	0.634447	0.267144	0.5079	A	A	A	A	A	A
AT1G23420	0.029944	0.0546162	0.0582865	0.123417	0.0693268	0	0.0903565	A	A	A	A	P	A
AT1G23440	0.00133507	0.0171477	0.000946611	0.00297926	0.0143641	0.000292407	0.000563406	P	P	P	P	P	P
AT1G23450	0.946432	0.843709	0.715217	0.688813	0.683229	0.712742	0.796483	A	A	A	A	A	A
AT1G23480	0.51486	0.932017	0.807049	0.909198	0.880631	0.795604	0.728532	A	A	A	A	A	A
AT1G23490	0	0.00127219	0	0	0.0004366	0	0	P	P	P	P	P	P
AT1G23510	0.28018	0.701685	0.747822	0.813426	0.730469	0.604018	0.650858	A	A	A	A	A	A
AT1G23520	0.190396	0.24194	0.202261	0.243156	0.305515	0.202528	0.166899	A	A	A	A	A	A
AT1G23530	0.171774	0.259074	0.272642	0.189118	0.187823	0.234516	0.157658	A	A	A	A	A	A
AT1G23540	0.674795	0.686269	0.153121	0.685847	0.450455	0.632324	0	A	A	A	A	A	P
AT1G23550	0.0263912	0.0662937	0.0312085	0.0348555	0.0358486	0.0960735	0.0398267	A	A	A	A	A	A
AT1G23560	0.959354	0.954878	0.908921	0.939171	0.945088	0.968735	0.841081	A	A	A	A	A	A
AT1G23570	0.569195	0.633772	0.871758	0.886928	0.690205	0.920663	0.946072	A	A	A	A	A	A
AT1G23580	0.139819	0.22137	0.267454	0.249091	0.0857481	0.218434	0.247375	A	A	A	A	A	A
AT1G23590	0.986441	0.89682	0.99078	0.85706	0.991476	0.954965	0.97972	A	A	A	A	A	A
AT1G23600	0.195092	0.217903	0.523816	0.569923	0.200771	0.43355	0.498562	A	A	A	A	A	A
AT1G23610	0.587888	0.578131	0.386689	0.400431	0.413678	0.322333	0.405907	A	A	A	A	A	A
AT1G23640	0.275785	0.399211	0.348873	0.285706	0.202161	0.336015	0.38852	A	A	A	A	A	A
AT1G23650	0.99411	0.993458	0.95756	0.999604	0.872043	0.850588	0.363082	A	A	A	A	A	A
AT1G23670	0.182754	0.196459	0.529812	0.499098	0.275932	0.477584	0.400233	A	A	A	A	A	A
AT1G23680	0.57733	0.531281	0.378856	0.71394	0.48666	0.374917	0.330367	A	A	A	A	A	A
AT1G23690	0.157977	0.0866524	0.182353	0.176288	0.263493	0.215078	0.18506	A	A	A	A	A	A
AT1G23700	0.443935	0.341459	0.164802	0.148337	0.471333	0.232876	0.358954	A	A	A	A	A	A
AT1G23710	0.607113	0.747023	0.48515	0.495321	0.588666	0.48212	0.525691	A	A	A	A	A	A
AT1G23720	0.0856019	0.139822	0.170116	0.354505	0.0687091	0.199427	0.196913	A	A	A	A	A	A
AT1G23730	0.137164	0.0813254	0.00115272	0.103754	0.122668	0	0.00117004	A	A	P	A	P	P
AT1G23740	0.014085	0.109712	0.0396502	0.000740039	0.184021	0.190864	0.0716648	P	A	A	P	A	A
AT1G23750	0.107655	0.102996	0.00213641	0.00704246	0.000576644	0.000183569	0.000204354	A	A	P	P	P	P
AT1G23760	0.0591478	0.0266744	0.0488197	0.0415304	0.0802586	0.0776443	0.0625923	A	A	A	A	A	A
AT1G23780	0.136477	0.190525	0.144913	0.142581	0.0689926	0.128049	0.212789	A	A	A	A	A	A
AT1G23790	0.156596	0.228027	0.0899353	0.114749	0.154251	0.123664	0.114128	A	A	A	A	A	A
AT1G23800	0.0526778	0.0527938	0.000109436	0.0161285	0.0945478	0.000103325	0.00290644	A	A	P	P	P	P
AT1G23820	0	0.0010011	0	0	0	0	0	P	P	P	P	P	P
AT1G23830	0.00374238	0.00523074	0.00210961	0.0034471	0.00858769	0.00271011	0.0100101	P	P	P	P	P	P
AT1G23840	0.133362	0.0968273	0.0719548	0.0273746	0.338996	0.069731	0.0474255	A	A	A	A	A	A
AT1G23850	0.137164	0.207336	0.146438	0.15493	0.216725	0.150276	0.139711	A	A	A	A	A	A
AT1G23860	0	0.00346835	0	0	0.00109355	0	0.00336422	P	P	P	P	P	P
AT1G23870	0.148491	0.771284	0.702091	0.159297	0.904288	0.738115	0.896301	A	A	A	A	A	A
AT1G23880	0.227558	0.604596	0.829178	0.9731	0.491279	0.779296	0.546958	A	A	A	A	A	A
AT1G23890	0.000377087	0.000800711	8.15525e-05	0.00068304	0.00013475	0.0023844	8.67725e-05	P	P	P	P	P	P
AT1G23910	0.975759	0.999102	0.995706	0.999314	0.990034	0.995327	0.997485	A	A	A	A	A	A
AT1G23960	0.050454	0.0163772	0.062324	0.0599457	0.0844312	0.0480474	0.0584885	A	P	A	A	A	A
AT1G23980	0.00326906	0.00544964	0.00042752	0.000702721	0.00259761	0.0011215	0.000821638	P	P	P	P	P	P
AT1G23990	0.867481	0.953474	0.875199	0.955379	0.799279	0.887447	0.904154	A	A	A	A	A	A
AT1G24000	0.658437	0.438792	0.572741	0.528633	0.676848	0.622861	0.635886	A	A	A	A	A	A
AT1G24010	0.855478	0.951534	0.879733	0.96207	0.663024	0.880417	0.904154	A	A	A	A	A	A
AT1G24020	0	0	0	0	0	0	0	P	P	P	P	P	P
AT1G24030	0.815559	0.574995	0.70725	0.700175	0.77739	0.696173	0.607185	A	A	A	A	A	A
AT1G24040	0.185296	0.236587	0.175219	0.191953	0.153982	0.279066	0.14736	A	A	A	A	A	A
AT1G24050	0	0.0429407	0	0	0	0	0	P	A	P	P	P	P
AT1G24060	0.825024	0.714014	0.701467	0.686307	0.800332	0.69474	0.850641	A	A	A	A	A	A
AT1G24070	0.351048	0.448824	0.270424	0.646957	0.623585	0.11817	0.256285	A	A	A	A	A	A
AT1G24095	0.0254753	0.0876545	0.00436166	0.0269626	0.00858769	0.0577206	0.0397788	A	A	P	A	A	A
AT1G24100	0.959354	0.610385	0.605469	0.465192	0.931268	0.674214	0.719664	A	A	A	A	A	A
AT1G24110	0.777265	0.679582	0.482992	0.356216	0.626664	0.59477	0.269925	A	A	A	A	A	A
AT1G24120	0	0.000118219	0.0087073	7.58723e-05	0.00458545	0.000133932	0.0012377	P	P	P	P	P	P
AT1G24140	0.188765	0.158449	0.136885	0.168892	0.168846	0.158251	0.0777634	A	A	A	A	A	A
AT1G24150	0.608804	0.567144	0.875199	0.717479	0.597795	0.79679	0.776249	A	A	A	A	A	A
AT1G24170	0	0.00393627	0.00018291	4.44669e-05	2.80262e-05	0.00342985	0.00118848	P	P	P	P	P	P
AT1G24180	0	0.697687	0	1.21468e-05	0.0205483	0	0	P	A	P	P	P	P
AT1G24190	0.122885	0.240325	0.184074	0.281087	0.358847	0.364148	0.0625613	A	A	A	A	A	A
AT1G24210	0.947356	0.933326	0.796967	0.927826	0.86327	0.936238	0.971169	A	A	A	A	A	A
AT1G24240	0.536408	0.716609	0.335119	0.662747	0.360946	0.634781	0.493427	A	A	A	A	A	A
AT1G24260	0	0.0765734	0.0147401	0.0183364	0.305515	0.0268188	0.00029761	P	A	P	P	A	P
AT1G24280	0.0681602	0.0818381	0.0260403	0.0113967	0.0133345	0.0255349	0.0293092	A	A	A	P	A	A
AT1G24290	0.229748	0.131592	0.199262	0.3009	0.26142	0.268662	0.229128	A	A	A	A	A	A
AT1G24310	0.00773973	0.0837071	0.0216383	0.0911609	0.0321171	0.00256416	0.0586318	P	A	A	A	P	A
AT1G24320	0.575969	0.970979	0.642365	0.852261	0.879121	0.880677	0.810264	A	A	A	A	A	A
AT1G24330	0.431271	0.3913	0.407306	0.49494	0.265324	0.258764	0.325356	A	A	A	A	A	A
AT1G24340	0.0125564	0.0926052	0.00234574	0.00661004	0.00334521	0.000502082	0.092544	P	A	P	P	P	A
[truncated: 19,493 more rows]
