# Supplementary material for: Apomictic and Sexual Germline Development Differ with Respect to Cell Cycle, Transcriptional, Hormonal and Epigenetic Regulation
Source: PLoS Genet. 2014 Jul 10;10(7):e1004476. doi: 10.1371/journal.pgen.1004476 (PMC4091798; doi:10.1371/journal.pgen.1004476)
Supplement: Table S4 — Expression values of individual variants of Boechera genes aligned to the reference transcriptome. (TXT) [file pgen.1004476.s011.txt]

comp	CEN	SYN	EGG	MMC
comp10004_c0_seq1	0	0	0	0
comp1000897_c0_seq1	0	0	0	0
comp10010_c0_seq1	0	0	0	0
comp100127_c0_seq1	18	1	45	47
comp10013_c0_seq1	0	0	0	0
comp10014_c0_seq1	0	0	0	0
comp10023_c0_seq1	0	0	0	0
comp1003029_c0_seq1	0	0	0	0
comp1003413_c0_seq1	0	0	0	0
comp10038_c0_seq1	2	0	0	0
comp1003959_c0_seq1	0	0	0	0
comp1004208_c0_seq1	0	0	0	0
comp10050_c0_seq1	0	0	0	0
comp10069_c0_seq1	0	0	0	0
comp1007471_c0_seq1	0	0	0	0
comp1007548_c0_seq1	0	0	5	0
comp100794_c0_seq1	309	721	0	335
comp1008007_c0_seq1	0	0	0	0
comp10083_c0_seq1	0	0	0	0
comp10087_c0_seq1	0	0	0	0
comp10088_c0_seq1	0	0	0	0
comp1009809_c0_seq1	0	0	5	0
comp10099_c0_seq1	0	0	0	0
comp1010521_c0_seq1	0	1	0	0
comp1011086_c0_seq1	0	0	0	0
comp10111_c0_seq1	0	12	0	0
comp101151_c0_seq1	191	59	357	0
comp1011523_c0_seq1	0	0	0	0
comp10116_c0_seq1	0	0	0	0
comp1011850_c0_seq1	1	0	0	21
comp10118_c0_seq1	0	0	0	0
comp10121_c0_seq1	0	0	0	0
comp1012314_c0_seq1	3	3	1	0
comp1013079_c0_seq1	2	0	0	0
comp1013370_c0_seq1	0	0	0	0
comp10133_c0_seq1	0	0	0	0
comp10138_c0_seq1	0	0	0	0
comp101510_c0_seq1	0	0	11	0
comp1015161_c0_seq1	0	0	0	0
comp10151_c0_seq1	0	0	0	0
comp10154_c0_seq1	0	0	0	0
comp10157_c0_seq1	0	0	0	0
comp10158_c0_seq1	0	0	0	0
comp1016075_c0_seq1	0	0	0	0
comp1016156_c0_seq1	0	0	0	0
comp10161_c0_seq1	0	0	0	0
comp10161_c1_seq1	0	0	0	0
comp10162_c0_seq1	0	0	0	0
comp101690_c0_seq1	24	0	50	77
comp10171_c0_seq1	0	0	4	0
comp10173_c0_seq1	0	0	0	25
comp10176_c0_seq1	0	0	0	0
comp1017819_c0_seq1	0	0	0	0
comp10180_c0_seq1	15	0	0	0
comp1018112_c0_seq1	1	3	0	2
comp1018_c0_seq1	2	10	6	18
comp1018_c0_seq2	0	0	9	0
comp1019340_c0_seq1	0	0	0	0
comp10195_c0_seq1	0	0	0	0
comp10198_c0_seq1	0	0	0	14
comp1020512_c0_seq1	0	0	0	0
comp102107_c0_seq1	141	231	403	0
comp10212_c0_seq1	7	0	0	9
comp102140_c0_seq1	13	0	28	5
comp10221_c0_seq1	0	0	0	0
comp10224_c0_seq1	1	1	6	0
comp10225_c0_seq1	0	0	0	0
comp10226_c0_seq1	0	0	0	1
comp102338_c0_seq1	74	0	12	0
comp10237_c0_seq1	0	0	0	0
comp1024084_c0_seq1	0	0	0	0
comp102423_c0_seq1	6	0	0	0
comp10243_c0_seq1	0	0	0	0
comp102446_c0_seq1	23	1057	22	2
comp10245_c0_seq1	1	0	7	0
comp10262_c0_seq1	0	0	0	0
comp10270_c0_seq1	1	0	0	0
comp102727_c0_seq1	3	0	22	8
comp10274_c0_seq1	0	0	0	0
comp102758_c0_seq1	12	0	0	21
comp10275_c0_seq1	0	0	0	0
comp10278_c0_seq1	0	0	0	0
comp102795_c0_seq1	48	0	30	0
comp10284_c0_seq1	0	0	0	0
comp102912_c0_seq1	32	0	31	2
comp1029461_c0_seq1	0	0	0	0
comp10296_c0_seq1	0	0	0	0
comp10297_c0_seq1	0	0	0	0
comp103040_c0_seq1	60	0	0	6
comp10306_c0_seq1	0	0	0	0
comp103074_c0_seq1	4	0	5	11
comp10309_c0_seq1	0	0	0	0
comp10312_c0_seq1	0	0	0	0
comp1031443_c0_seq1	0	0	0	0
comp10318_c0_seq1	0	0	0	0
comp10322_c0_seq1	3	0	0	0
comp10327_c0_seq1	0	0	0	0
comp10331_c0_seq1	0	3	0	1
comp103364_c0_seq1	0	0	0	0
comp10341_c0_seq1	0	1	1	393
comp1034868_c0_seq1	0	0	0	0
comp103515_c0_seq1	10	0	3	0
comp10356_c0_seq1	0	0	0	1
comp10358_c0_seq1	0	0	0	0
comp1036387_c0_seq1	3	0	0	0
comp1036455_c0_seq1	0	0	0	0
comp1036489_c0_seq1	0	0	0	0
comp10365_c0_seq1	0	0	0	0
comp1036753_c0_seq1	0	0	0	0
comp1036776_c0_seq1	0	0	0	0
comp1036804_c0_seq1	0	0	0	0
comp1036807_c0_seq1	0	0	0	0
comp1036985_c0_seq1	0	0	7	0
comp1036_c0_seq1	3	1	0	8
comp1037137_c0_seq1	0	0	63	0
comp1037197_c0_seq1	0	0	0	0
comp1037199_c0_seq1	0	0	0	0
comp1037279_c0_seq1	0	0	4	1
comp1037286_c0_seq1	0	0	0	0
comp10378_c0_seq1	0	0	0	0
comp10379_c0_seq1	11	0	0	0
comp1038082_c0_seq1	0	0	0	0
comp103835_c0_seq1	0	0	0	0
comp1038506_c0_seq1	0	0	0	0
comp1038572_c0_seq1	1	0	0	0
comp1039044_c0_seq1	39	77	55	74
comp1039046_c0_seq1	0	233	0	0
comp10391_c0_seq1	0	0	0	0
comp1039284_c0_seq1	0	0	6	0
comp1039381_c0_seq1	0	0	0	0
comp1039425_c0_seq1	3	0	1	2
comp10395_c0_seq1	0	0	0	0
comp1039628_c0_seq1	0	0	0	0
comp1039708_c0_seq1	0	0	0	0
comp1039856_c0_seq1	0	0	0	0
comp1039981_c0_seq1	0	0	0	0
comp1039_c0_seq1	0	0	0	0
comp1040026_c0_seq1	0	0	0	0
comp1040059_c0_seq1	0	0	0	0
comp10400_c0_seq1	0	0	0	0
comp1040271_c0_seq1	0	0	0	0
comp1040413_c0_seq1	0	0	0	0
comp1040537_c0_seq1	0	0	0	0
comp1040560_c0_seq1	0	0	0	0
comp10405_c0_seq1	0	0	0	0
comp104061_c0_seq1	2	0	2	0
comp10407_c0_seq1	0	0	0	0
comp10408_c0_seq1	3	0	0	0
comp1041344_c0_seq1	0	0	0	0
comp1041528_c0_seq1	0	0	0	0
comp1041902_c0_seq1	0	0	0	0
comp1041912_c0_seq1	0	0	0	0
comp1042230_c0_seq1	0	0	0	0
comp1042375_c0_seq1	0	0	0	0
comp10423_c0_seq1	2	0	0	0
comp1042560_c0_seq1	0	0	0	0
comp1043011_c0_seq1	2	0	0	0
comp1043026_c0_seq1	0	0	0	0
comp1043296_c0_seq1	0	0	0	0
comp1043436_c0_seq1	3	0	0	0
comp1043440_c0_seq1	0	0	0	0
comp10434_c0_seq1	0	0	45	0
comp1043661_c0_seq1	0	0	0	0
comp1043846_c0_seq1	0	0	0	0
comp1044119_c0_seq1	0	0	0	0
comp104433_c0_seq1	21	0	0	79
comp1044477_c0_seq1	0	0	0	0
comp1044493_c0_seq1	0	0	0	0
comp1044582_c0_seq1	0	0	0	0
comp10445_c0_seq1	0	0	0	0
comp1044722_c0_seq1	0	0	0	0
comp1044727_c0_seq1	0	0	0	0
comp1044823_c0_seq1	0	0	0	0
comp1045194_c0_seq1	0	0	0	0
comp1045253_c0_seq1	0	0	0	0
comp1045259_c0_seq1	0	0	0	0
comp1045605_c0_seq1	0	0	0	0
comp1045737_c0_seq1	0	0	0	0
comp1045738_c0_seq1	0	0	0	0
comp1046065_c0_seq1	0	0	0	0
comp1046113_c0_seq1	0	0	0	0
comp1046127_c0_seq1	0	0	0	0
comp1046291_c0_seq1	0	0	0	0
comp1046764_c0_seq1	0	0	0	0
comp10468_c0_seq1	0	0	0	0
comp10469_c0_seq1	0	0	0	0
comp10472_c0_seq1	0	0	0	0
comp10474_c0_seq1	0	0	0	0
comp1047813_c0_seq1	0	0	0	0
comp1048208_c0_seq1	0	0	0	0
comp1048240_c0_seq1	0	0	0	0
comp1048396_c0_seq1	0	0	0	0
comp1048840_c0_seq1	0	0	0	0
comp104907_c0_seq1	35	0	40	0
comp1049164_c0_seq1	0	1	0	8
comp10491_c0_seq1	0	1	0	0
comp1049460_c0_seq1	0	0	0	0
comp1049505_c0_seq1	0	0	0	0
comp1049658_c0_seq1	0	0	0	0
comp1049703_c0_seq1	0	0	0	0
comp10497_c0_seq1	0	0	0	0
comp1049911_c0_seq1	0	0	0	0
comp1049925_c0_seq1	0	0	0	0
comp1050095_c0_seq1	0	0	0	0
comp10500_c0_seq1	0	0	0	0
comp10507_c0_seq1	0	0	0	0
comp1050920_c0_seq1	0	0	0	0
comp1051044_c0_seq1	1	0	1	0
comp10510_c0_seq1	1	0	0	0
comp1051122_c0_seq1	0	0	0	0
comp10514_c0_seq1	0	0	0	0
comp1051694_c0_seq1	0	0	0	0
comp105176_c0_seq1	34	0	136	0
comp10520_c0_seq1	0	0	0	0
comp10523_c0_seq1	0	0	0	0
comp1052431_c0_seq1	0	0	0	0
comp105258_c0_seq1	107	174	31	110
comp10525_c0_seq1	0	0	0	0
comp10527_c0_seq1	0	0	0	0
comp1052992_c0_seq1	0	0	0	0
comp1053386_c0_seq1	0	0	0	0
comp1053610_c0_seq1	0	0	0	0
comp1053877_c0_seq1	0	0	0	0
comp1053_c0_seq1	0	1	1	1
comp1054618_c0_seq1	1	0	15	0
comp1054700_c0_seq1	0	0	0	0
comp1055499_c0_seq1	0	0	0	0
comp10554_c0_seq1	0	0	0	0
comp1055572_c0_seq1	0	0	0	0
comp10558_c0_seq1	6	0	0	0
comp1055903_c0_seq1	0	0	0	0
comp1056459_c0_seq1	0	0	3	0
comp1056481_c0_seq1	0	0	0	0
comp1056513_c0_seq1	0	0	0	0
comp1056642_c0_seq1	0	0	0	0
comp10569_c0_seq1	0	0	0	0
comp1056_c0_seq1	0	0	8	0
comp1057069_c0_seq1	0	0	0	0
comp10572_c0_seq1	0	0	0	0
comp10575_c0_seq1	0	0	0	0
comp1057914_c0_seq1	0	0	17	0
comp10580_c0_seq1	2	0	0	99
comp105812_c0_seq1	6	0	2	0
comp1058501_c0_seq1	1	0	0	0
comp1058674_c0_seq1	0	0	0	0
comp1058682_c0_seq1	0	0	0	0
comp1058731_c0_seq1	0	0	5	0
comp105886_c0_seq1	78	0	87	0
comp1059037_c0_seq1	6	0	0	0
comp10591_c0_seq1	0	0	0	0
comp1059219_c0_seq1	0	0	0	0
comp1059348_c0_seq1	0	0	0	0
comp1059370_c0_seq1	0	0	0	0
comp10593_c0_seq1	0	0	3	0
comp10595_c0_seq1	1	1	1	1
comp1059812_c0_seq1	0	0	0	0
comp1059842_c0_seq1	0	0	0	0
comp1060069_c0_seq1	0	0	0	0
comp10606_c0_seq1	0	0	0	0
comp1060768_c0_seq1	0	0	0	0
comp10608_c0_seq1	1	0	0	0
comp1061208_c0_seq1	0	0	0	1
comp10612_c0_seq1	0	0	0	0
comp1061313_c0_seq1	0	0	0	0
comp1061331_c0_seq1	0	0	0	0
comp1061347_c0_seq1	0	0	0	0
comp1061463_c0_seq1	0	0	0	0
comp10616_c0_seq1	1	0	0	0
comp1062051_c0_seq1	0	0	0	0
comp10622_c0_seq1	0	0	0	0
comp1062668_c0_seq1	0	0	0	0
comp1062894_c0_seq1	0	0	0	0
comp1062_c0_seq1	0	0	0	1
comp1063192_c0_seq1	0	0	0	0
comp10631_c0_seq1	0	0	0	0
comp10634_c0_seq1	0	0	0	0
comp1063752_c0_seq1	1	0	0	0
comp1063845_c0_seq1	0	0	0	0
comp1063945_c0_seq1	0	0	0	0
comp106418_c0_seq1	26	0	29	0
comp10642_c0_seq1	0	0	0	0
comp1064402_c0_seq1	0	0	0	0
comp1064440_c0_seq1	0	0	0	0
comp106480_c0_seq1	11	0	15	0
comp1064893_c0_seq1	0	0	0	0
comp106494_c0_seq1	37	0	4	0
comp1065139_c0_seq1	0	0	0	0
comp10651_c0_seq1	0	0	1	0
comp1065305_c0_seq1	0	0	0	0
comp1065638_c0_seq1	0	0	0	0
comp1066224_c0_seq1	0	0	0	0
comp106628_c0_seq1	6	0	7	1
comp1066310_c0_seq1	0	0	0	0
comp10663_c0_seq1	0	0	0	0
comp1066416_c0_seq1	0	0	0	0
comp10664_c0_seq1	0	0	0	0
comp1066644_c0_seq1	0	0	0	0
comp10667_c0_seq1	6	0	0	0
comp10668_c0_seq1	0	0	0	0
comp106703_c0_seq1	30	0	46	0
comp10672_c0_seq1	0	0	0	27
comp106768_c0_seq1	30	0	0	0
comp10676_c0_seq1	0	0	0	0
comp10679_c0_seq1	0	0	0	0
comp10685_c0_seq1	0	0	0	0
comp10686_c0_seq1	0	0	0	0
comp1068853_c0_seq1	0	0	0	0
comp106927_c0_seq1	33	0	0	0
comp10693_c0_seq1	0	0	0	0
comp10693_c0_seq2	0	0	0	0
comp10700_c0_seq1	0	0	0	0
comp10700_c0_seq2	0	0	0	0
comp107028_c0_seq1	35	0	62	629
comp1070576_c0_seq1	2	0	15	0
comp107089_c0_seq1	9	0	13	0
comp1071302_c0_seq1	0	0	0	0
comp10714_c0_seq1	0	0	0	0
comp10715_c0_seq1	0	0	0	0
comp1071899_c0_seq1	0	0	0	0
comp10718_c0_seq1	0	0	0	0
comp1071_c0_seq1	0	0	0	1
comp1072339_c0_seq1	0	0	0	0
comp10723_c0_seq1	0	0	0	0
comp10725_c0_seq1	0	0	0	0
comp107276_c0_seq1	40	0	10	11
comp1072830_c0_seq1	0	0	0	0
comp1072847_c0_seq1	0	0	0	0
comp10732_c0_seq1	0	0	0	0
comp1073360_c0_seq1	0	0	0	0
comp1073523_c0_seq1	0	0	0	0
comp1074421_c0_seq1	0	0	0	0
comp1074756_c0_seq1	0	0	0	0
comp1074993_c0_seq1	0	0	0	0
comp1075306_c0_seq1	0	0	0	0
comp1075744_c0_seq1	0	0	0	0
comp1075810_c0_seq1	0	0	0	0
comp1075_c0_seq1	0	0	0	0
comp10760_c0_seq1	0	0	0	1
comp1076185_c0_seq1	0	0	0	0
comp10764_c0_seq1	0	0	0	0
comp1076555_c0_seq1	0	0	0	0
comp10769_c0_seq1	2	0	1	0
comp107719_c0_seq1	1	0	28	11
comp1077419_c0_seq1	0	0	0	0
comp1077477_c0_seq1	8	0	0	0
comp10774_c0_seq1	0	0	0	0
comp1077549_c0_seq1	0	0	0	0
comp107780_c0_seq1	16	9	20	5
comp10780_c0_seq1	0	0	0	0
comp10783_c0_seq1	0	0	0	0
comp1078484_c0_seq1	0	0	0	0
comp10793_c0_seq1	0	0	0	0
comp10794_c0_seq1	1	0	0	0
comp10794_c0_seq2	1	0	0	0
comp10795_c0_seq1	0	0	0	0
comp107999_c0_seq1	0	0	0	0
comp1080279_c0_seq1	0	0	0	0
comp1080483_c0_seq1	0	0	0	0
comp1080716_c0_seq1	0	0	0	0
comp1081272_c0_seq1	0	0	0	0
comp1081347_c0_seq1	0	0	0	0
comp1081833_c0_seq1	0	0	0	0
comp10820_c0_seq1	0	0	0	0
comp1082142_c0_seq1	0	0	0	0
comp10822_c0_seq1	0	0	0	0
comp108261_c0_seq1	15	0	26	0
comp10837_c0_seq1	0	0	0	0
comp1084146_c0_seq1	0	0	0	0
comp1084219_c0_seq1	0	0	0	2
comp10843_c0_seq1	0	0	0	0
comp10846_c0_seq1	0	0	0	0
comp10847_c0_seq1	0	0	0	0
comp10848_c0_seq1	0	0	0	0
comp10848_c0_seq2	0	0	0	0
comp1084989_c0_seq1	0	0	0	0
comp10856_c0_seq1	4	0	0	0
comp1085855_c0_seq1	0	0	0	0
comp10864_c0_seq1	0	0	0	0
comp10864_c0_seq2	0	0	0	0
comp1086783_c0_seq1	0	0	0	0
comp10868_c0_seq1	0	0	0	0
comp1087224_c0_seq1	0	0	0	0
comp10872_c0_seq1	0	0	0	0
comp1087515_c0_seq1	1	0	9	0
comp10875_c0_seq1	0	0	0	0
comp1087619_c0_seq1	0	0	0	0
comp1087649_c0_seq1	0	0	0	0
comp108764_c0_seq1	2	0	4	0
comp10876_c0_seq1	5	0	0	0
comp1088294_c0_seq1	0	0	0	0
comp10884_c0_seq1	0	0	73	0
comp10888_c0_seq1	0	0	0	0
comp10895_c0_seq1	8	0	0	0
comp1089987_c0_seq1	0	0	0	0
comp10899_c0_seq1	0	0	0	0
comp1090001_c0_seq1	0	0	0	0
comp10900_c0_seq1	0	0	0	0
comp1090628_c0_seq1	0	0	0	0
comp1090671_c0_seq1	0	0	0	0
comp1090686_c0_seq1	0	0	0	0
comp1090835_c0_seq1	0	0	0	0
comp1091160_c0_seq1	0	0	0	0
comp10911_c0_seq1	0	0	0	35
comp10911_c0_seq2	0	0	0	17
comp10922_c0_seq1	0	0	0	0
comp10923_c0_seq1	0	0	0	0
comp1092421_c0_seq1	0	0	0	0
comp1093287_c0_seq1	1	0	0	1
comp10934_c0_seq1	0	0	0	0
comp10935_c0_seq1	0	0	0	0
comp1094196_c0_seq1	0	0	0	0
comp10941_c0_seq1	2	0	0	8
comp10944_c0_seq1	0	0	0	0
comp1094610_c0_seq1	3	5	5	4307
comp10946_c0_seq1	0	0	0	0
comp10958_c0_seq1	0	0	0	0
comp10958_c0_seq2	0	0	0	0
comp1096632_c0_seq1	0	0	0	0
comp10968_c0_seq1	0	0	0	0
comp1096_c0_seq1	0	0	0	0
comp10970_c0_seq1	0	0	0	0
comp10975_c0_seq1	0	0	0	0
comp1098282_c0_seq1	0	0	0	0
comp10983_c0_seq1	0	0	0	0
comp10988_c0_seq1	1	0	1	1
comp110007_c0_seq1	11	0	6	2
comp11008_c0_seq1	0	0	0	0
comp11008_c0_seq2	0	0	0	0
comp11010_c0_seq1	0	0	0	0
comp1101493_c0_seq1	0	1	2	378
comp1101821_c0_seq1	0	0	0	0
comp110183_c0_seq1	21	0	20	0
comp1102704_c0_seq1	0	0	0	0
comp11030_c0_seq1	0	0	0	0
comp11031_c0_seq1	0	0	0	0
comp11040_c0_seq1	0	0	3	0
comp11049_c0_seq1	0	0	0	0
comp11050_c0_seq1	0	0	0	0
comp11050_c0_seq2	0	0	0	0
comp1105199_c0_seq1	0	0	0	0
comp11053_c0_seq1	0	0	0	12
comp1105932_c0_seq1	0	0	0	0
comp11060_c0_seq1	0	0	0	0
comp11061_c0_seq1	0	0	0	0
comp11062_c0_seq1	0	0	0	0
comp1106642_c0_seq1	1	0	0	0
comp11067_c0_seq1	0	0	0	0
comp11071_c0_seq1	0	0	0	0
comp11073_c0_seq1	0	0	0	0
comp11074_c0_seq1	0	0	0	0
comp11075_c0_seq1	0	0	0	0
comp11078_c0_seq1	0	0	0	0
comp1108048_c0_seq1	0	0	0	0
comp11083_c0_seq1	1	0	0	0
comp1108416_c0_seq1	0	0	0	0
comp1108479_c0_seq1	0	0	0	0
comp11091_c0_seq1	0	0	0	0
comp110921_c0_seq1	0	0	0	0
comp11092_c0_seq1	17	0	0	0
comp1109443_c0_seq1	0	0	0	0
comp11099_c0_seq1	1	0	0	0
comp11101_c0_seq1	0	0	0	0
comp1110317_c0_seq1	0	0	0	0
comp111074_c0_seq1	23	736	155	40
comp11110_c0_seq1	0	0	0	0
comp1111877_c0_seq1	3	0	0	0
comp11122_c0_seq1	0	0	0	0
comp1113158_c0_seq1	3	0	0	0
comp11133_c0_seq1	0	0	0	0
comp11147_c0_seq1	0	0	0	0
comp11154_c0_seq1	0	0	0	0
comp11157_c0_seq1	0	0	0	0
comp1115872_c0_seq1	0	0	0	0
comp11161_c0_seq1	0	0	0	0
comp11162_c0_seq1	0	0	1	0
comp11163_c0_seq1	0	0	0	0
comp11163_c0_seq2	0	0	0	0
comp11165_c0_seq1	2	0	0	0
comp11166_c0_seq1	0	0	0	0
comp111683_c0_seq1	54	0	0	25
comp11171_c0_seq1	8	0	0	0
comp11174_c0_seq1	0	0	0	0
comp1117613_c0_seq1	0	0	0	0
comp11177_c0_seq1	0	0	0	0
comp111782_c0_seq1	37	0	30	0
comp11181_c0_seq1	0	0	0	0
comp111853_c0_seq1	1	0	0	0
comp11188_c0_seq1	0	0	0	0
comp1118_c0_seq1	0	0	0	0
comp11196_c0_seq1	0	0	0	0
comp11197_c0_seq1	0	0	0	0
comp1120135_c0_seq1	0	0	0	0
comp11202_c0_seq1	0	0	0	0
comp1121366_c0_seq1	0	0	0	0
comp11214_c0_seq1	0	0	0	0
comp112156_c0_seq1	5	0	0	0
comp11223_c0_seq1	0	0	0	0
comp11227_c0_seq1	0	0	6	0
comp11228_c0_seq1	0	0	0	0
comp11229_c0_seq1	0	0	0	0
comp1123791_c0_seq1	0	0	0	0
comp112415_c0_seq1	34	269	2	584
comp11244_c0_seq1	3	2	3	2
comp1124521_c0_seq1	0	0	0	0
comp1124993_c0_seq1	0	0	0	0
comp1125559_c0_seq1	15	0	0	0
comp1125573_c0_seq1	0	0	0	0
comp1125802_c0_seq1	0	0	6	0
comp11262_c0_seq1	0	0	0	0
comp11264_c0_seq1	0	0	0	0
comp11264_c0_seq2	0	0	0	0
comp112664_c0_seq1	118	0	185	0
comp11266_c0_seq1	0	0	0	0
comp11279_c0_seq1	0	0	0	0
comp112966_c0_seq1	1	0	12	0
comp1129750_c0_seq1	0	0	0	0
comp11304_c0_seq1	0	0	0	0
comp11304_c0_seq2	0	0	0	0
comp11312_c0_seq1	0	0	0	0
comp11315_c0_seq1	0	0	0	0
comp113169_c0_seq1	34	80	36	44
comp11320_c0_seq1	0	0	0	0
comp11320_c0_seq2	0	0	0	0
comp1132714_c0_seq1	0	0	0	0
comp11334_c0_seq1	0	0	0	0
comp1135645_c0_seq1	0	0	3	0
comp113598_c0_seq1	24	40	37	18
comp113650_c0_seq1	3	0	0	0
comp1136683_c0_seq1	0	0	0	0
comp1136760_c0_seq1	0	0	0	0
comp11367_c0_seq1	2	0	0	0
comp1137118_c0_seq1	0	0	0	0
comp11371_c0_seq1	0	0	0	0
comp11373_c0_seq1	0	0	0	0
comp11376_c0_seq1	0	0	0	0
comp1137791_c0_seq1	0	0	0	0
comp1137986_c0_seq1	0	0	0	0
comp11381_c0_seq1	16	2	8	2
comp11391_c0_seq1	0	0	0	0
comp1140266_c0_seq1	2	0	0	0
comp1140401_c0_seq1	0	0	0	0
comp1140652_c0_seq1	0	0	0	0
comp1140729_c0_seq1	0	0	0	0
comp1141001_c0_seq1	0	0	3	0
comp114112_c0_seq1	18	0	0	0
comp1141445_c0_seq1	0	0	0	0
comp1141504_c0_seq1	0	0	0	0
comp1141734_c0_seq1	0	0	0	0
comp1141921_c0_seq1	0	0	0	0
comp11419_c0_seq1	0	0	0	0
comp1142245_c0_seq1	1	0	0	0
comp11423_c0_seq1	0	0	0	0
comp1142553_c0_seq1	0	0	0	0
comp1142831_c0_seq1	0	0	0	0
comp1142942_c0_seq1	0	0	0	0
comp1142975_c0_seq1	0	0	0	0
comp11429_c0_seq1	0	0	0	0
comp11429_c1_seq1	0	0	0	0
comp1143133_c0_seq1	0	0	0	0
comp11431_c0_seq1	0	0	0	0
comp1143319_c0_seq1	0	0	0	0
comp114357_c0_seq1	0	0	0	0
comp114359_c0_seq1	0	0	53	0
comp1143645_c0_seq1	0	0	0	0
comp114366_c0_seq1	70	0	27	0
comp114376_c0_seq1	4	0	43	0
comp114384_c0_seq1	9	0	2	0
comp1143_c0_seq1	5	0	0	0
comp114418_c0_seq1	0	0	0	11
comp1144420_c0_seq1	0	0	0	0
comp1144545_c0_seq1	18	3	23	24
comp1144915_c0_seq1	0	0	0	0
comp1145517_c0_seq1	0	0	0	0
comp1145772_c0_seq1	0	0	0	0
comp1145823_c0_seq1	0	0	0	3
comp1145837_c0_seq1	17	0	0	0
comp11459_c0_seq1	1	1	36	390
comp11460_c0_seq1	0	0	0	0
comp11461_c0_seq1	0	0	0	0
comp114627_c0_seq1	69	0	0	0
comp1146311_c0_seq1	0	0	0	0
comp11467_c0_seq1	1	0	0	0
comp1146835_c0_seq1	0	0	0	0
comp1147312_c0_seq1	0	0	0	0
comp1147523_c0_seq1	0	0	0	0
comp11475_c0_seq1	0	0	0	0
comp1147797_c0_seq1	0	0	0	0
comp1147815_c0_seq1	16	0	0	1
comp1147872_c0_seq1	3	0	27	0
comp1148089_c0_seq1	0	0	0	0
comp1148304_c0_seq1	0	0	0	0
comp11483_c0_seq1	0	0	0	0
comp11483_c0_seq2	0	0	0	0
comp1148436_c0_seq1	0	0	0	0
comp1148502_c0_seq1	0	0	0	0
comp1148626_c0_seq1	0	0	1	0
comp1148699_c0_seq1	0	0	0	0
comp1148858_c0_seq1	0	0	0	0
comp1149103_c0_seq1	0	0	0	0
comp114917_c0_seq1	3	0	5	21
comp1149500_c0_seq1	0	0	1	51
comp1149556_c0_seq1	0	0	0	0
comp11495_c0_seq1	0	0	0	0
comp1149671_c0_seq1	0	0	0	0
comp11497_c0_seq1	0	0	0	0
comp1149910_c0_seq1	0	0	0	0
comp1150292_c0_seq1	0	0	0	0
comp1150431_c0_seq1	0	0	0	0
comp1150441_c0_seq1	0	1	0	0
comp115051_c0_seq1	13	0	42	0
comp1150700_c0_seq1	0	0	0	0
comp11515_c0_seq1	0	0	0	0
comp1151635_c0_seq1	0	0	0	0
comp115170_c0_seq1	30	0	0	0
comp11520_c0_seq1	0	0	0	0
comp1152149_c0_seq1	0	0	0	0
comp11521_c0_seq1	0	0	0	0
comp11523_c0_seq1	0	0	0	0
comp11525_c0_seq1	0	0	0	0
comp11527_c0_seq1	0	0	0	0
comp1152987_c0_seq1	0	0	0	0
comp11529_c0_seq1	0	0	0	0
comp11529_c0_seq2	0	0	0	0
comp1153188_c0_seq1	0	0	0	0
comp11531_c0_seq1	0	0	0	0
comp1153386_c0_seq1	0	0	0	0
comp11533_c0_seq1	0	0	0	1
comp1153842_c0_seq1	0	0	0	0
comp1154120_c0_seq1	0	0	0	0
comp1154144_c0_seq1	0	0	0	0
comp1154241_c0_seq1	0	0	0	0
comp11542_c0_seq1	9	0	0	0
comp11543_c0_seq1	0	0	0	158
comp1154505_c0_seq1	0	0	0	0
comp1154794_c0_seq1	0	0	0	0
comp115482_c0_seq1	0	0	0	0
comp1154958_c0_seq1	0	0	0	0
comp1155376_c0_seq1	0	0	0	0
comp11553_c0_seq1	0	0	0	0
comp11553_c0_seq2	0	0	0	0
comp1155_c0_seq1	1	0	0	0
comp1156210_c0_seq1	0	0	0	0
comp1156282_c0_seq1	0	0	0	0
comp1156371_c0_seq1	0	0	0	0
comp1156701_c0_seq1	0	0	0	0
comp11567_c0_seq1	0	0	0	0
comp115706_c0_seq1	0	0	0	0
comp1157129_c0_seq1	0	0	0	0
comp1157284_c0_seq1	0	0	0	0
comp1157454_c0_seq1	0	0	0	0
comp1157675_c0_seq1	0	0	0	0
comp1157782_c0_seq1	0	0	0	0
comp1157_c0_seq1	0	0	0	0
comp1158489_c0_seq1	0	0	0	0
comp1158532_c0_seq1	0	0	0	0
comp1158661_c0_seq1	0	0	0	0
comp11587_c0_seq1	0	0	0	0
comp1158908_c0_seq1	1	0	0	0
comp11591_c0_seq1	0	0	0	0
comp1159659_c0_seq1	0	0	0	0
comp1159879_c0_seq1	0	0	0	0
comp1160053_c0_seq1	0	34	0	0
comp1160131_c0_seq1	0	0	0	0
comp1160207_c0_seq1	0	0	0	0
comp11603_c0_seq1	0	0	0	0
comp1160448_c0_seq1	0	0	0	0
comp1160568_c0_seq1	0	0	0	0
comp116062_c0_seq1	3	0	40	0
comp1160882_c0_seq1	0	0	8	0
comp11609_c0_seq1	0	0	0	0
comp1161318_c0_seq1	0	0	0	0
comp1161435_c0_seq1	0	0	0	0
comp11614_c0_seq1	0	0	0	0
comp1161524_c0_seq1	2	0	0	1
comp116169_c0_seq1	190	0	0	0
comp11616_c0_seq1	0	0	0	0
comp11617_c0_seq1	0	0	29	0
comp1161839_c0_seq1	0	0	0	0
comp1161931_c0_seq1	0	0	0	0
comp1161936_c0_seq1	0	0	0	0
comp11621_c0_seq1	0	0	1	0
comp1162301_c0_seq1	0	0	0	0
comp1162480_c0_seq1	0	0	0	0
comp116250_c0_seq1	16	0	135	0
comp11629_c0_seq1	0	0	0	0
comp1163061_c0_seq1	0	0	0	0
comp1163728_c0_seq1	0	0	0	0
comp1163767_c0_seq1	0	0	0	0
comp1164026_c0_seq1	0	0	0	0
comp11643_c0_seq1	0	0	0	0
comp116448_c0_seq1	15	0	62	0
comp1164660_c0_seq1	0	0	0	0
comp1164985_c0_seq1	0	0	0	0
comp1165052_c0_seq1	0	1	0	0
comp1165307_c0_seq1	0	0	0	0
comp116557_c0_seq1	22	0	0	15
comp116558_c0_seq1	13	0	6	0
comp1165850_c0_seq1	0	0	1	0
comp1165973_c0_seq1	0	0	0	0
comp11659_c0_seq1	0	0	0	0
comp1166094_c0_seq1	0	0	1	1
comp11663_c0_seq1	3	0	0	0
comp116655_c0_seq1	15	13	4	0
comp1166656_c0_seq1	0	1	0	0
comp1166751_c0_seq1	0	0	0	0
comp1168325_c0_seq1	0	0	0	0
comp116852_c0_seq1	7	0	0	0
comp1168582_c0_seq1	0	0	0	0
comp11685_c0_seq1	0	0	0	0
comp1168904_c0_seq1	0	0	0	0
comp11693_c0_seq1	0	0	1	264
comp1169586_c0_seq1	1	0	0	0
comp1169618_c0_seq1	0	0	0	0
comp1169651_c0_seq1	0	0	0	0
comp117022_c0_seq1	1	0	92	0
comp11702_c0_seq1	0	0	0	0
comp1170367_c0_seq1	0	0	0	0
comp117049_c0_seq1	45	0	14	32
comp1171089_c0_seq1	0	0	0	0
comp11711_c0_seq1	0	0	34	0
comp11711_c0_seq2	0	0	0	0
comp1171726_c0_seq1	0	0	0	0
comp1172065_c0_seq1	0	0	0	0
comp117208_c0_seq1	37	1	0	0
comp1172132_c0_seq1	0	0	0	0
comp1172354_c0_seq1	0	0	0	0
comp1172967_c0_seq1	0	0	0	0
comp11729_c0_seq1	0	0	0	0
comp1173053_c0_seq1	0	0	0	0
comp1173192_c0_seq1	0	48	0	0
comp11734_c0_seq1	0	0	0	0
comp1173624_c0_seq1	0	0	0	0
comp1173854_c0_seq1	0	0	0	0
comp11738_c0_seq1	0	0	0	0
comp1174325_c0_seq1	0	0	0	0
comp1174489_c0_seq1	0	0	0	0
comp117459_c0_seq1	71	0	0	192
comp1174606_c0_seq1	0	0	0	0
comp11746_c0_seq1	0	0	0	0
comp11748_c0_seq1	0	0	0	0
comp11748_c1_seq1	0	0	0	0
comp11749_c0_seq1	2	0	0	0
comp1175046_c0_seq1	0	0	0	0
comp1175095_c0_seq1	0	0	0	0
comp11754_c0_seq1	0	0	0	0
comp1175908_c0_seq1	0	0	0	0
comp1176421_c0_seq1	0	0	0	0
comp11767_c0_seq1	2	2	12	5
comp1177187_c0_seq1	0	0	0	0
comp11774_c0_seq1	0	1	0	1
comp11775_c0_seq1	0	0	0	0
comp1177705_c0_seq1	0	0	0	0
comp1177750_c0_seq1	0	0	0	0
comp1177957_c0_seq1	0	0	0	0
comp1178093_c0_seq1	0	0	0	0
comp117815_c0_seq1	24	958	186	1
comp11784_c0_seq1	0	1	0	3
comp1178504_c0_seq1	0	0	0	0
comp117950_c0_seq1	43	167	4	19
comp1180080_c0_seq1	0	0	0	0
comp1180101_c0_seq1	0	0	1	0
comp11801_c0_seq1	0	0	0	0
comp11801_c0_seq2	0	0	0	0
comp1180398_c0_seq1	0	0	0	0
comp1181129_c0_seq1	0	0	0	0
comp11816_c0_seq1	5	2	5	4
comp11819_c0_seq1	0	0	0	0
comp11821_c0_seq1	1	0	0	0
comp1182493_c0_seq1	0	0	0	0
comp11824_c0_seq1	0	0	0	0
comp11832_c0_seq1	1	1	0	0
comp11835_c0_seq1	0	0	0	0
comp118366_c0_seq1	25	0	55	34
comp1183730_c0_seq1	0	0	0	0
comp118420_c0_seq1	0	0	1	44
comp1184399_c0_seq1	0	0	0	0
comp118442_c0_seq1	4	0	6	40
comp11844_c0_seq1	0	0	43	0
comp1184825_c0_seq1	0	0	0	0
comp11849_c0_seq1	0	0	0	0
comp1185004_c0_seq1	0	0	0	0
comp11851_c0_seq1	0	0	0	0
comp1185219_c0_seq1	0	0	0	0
comp1185269_c0_seq1	0	0	0	0
comp1185558_c0_seq1	0	0	0	0
comp1186135_c0_seq1	0	0	0	0
comp11870_c0_seq1	0	0	0	0
comp1187416_c0_seq1	0	0	0	0
comp1187536_c0_seq1	1	0	0	0
comp1187735_c0_seq1	0	0	0	0
comp118798_c0_seq1	17	0	33	0
comp1188049_c0_seq1	0	0	0	0
comp1188620_c0_seq1	0	0	0	0
comp1188704_c0_seq1	0	0	0	0
comp1188799_c0_seq1	0	0	0	0
comp11889_c0_seq1	0	0	0	0
comp11890_c0_seq1	2	95	0	1
comp11891_c0_seq1	0	0	0	0
comp118928_c0_seq1	10	0	6	1
comp1189433_c0_seq1	0	0	0	23
comp118971_c0_seq1	1	0	1	5
comp1189737_c0_seq1	0	0	0	0
comp11898_c0_seq1	0	0	0	0
comp11898_c1_seq1	0	0	0	0
comp1190003_c0_seq1	0	0	0	0
comp1190116_c0_seq1	0	0	0	0
comp1190257_c0_seq1	0	0	0	0
comp11905_c0_seq1	0	0	1	485
comp1190903_c0_seq1	1	0	1	0
comp11910_c0_seq1	0	0	0	0
comp11910_c0_seq2	0	0	0	0
comp119115_c0_seq1	52	0	3	220
comp11914_c0_seq1	0	0	0	0
comp11916_c0_seq1	0	0	0	0
comp1191711_c0_seq1	0	0	0	5
comp11917_c0_seq1	0	0	0	0
comp1191912_c0_seq1	4	0	0	0
comp1192137_c0_seq1	0	0	0	0
comp11921_c0_seq1	0	0	0	0
comp1192351_c0_seq1	0	0	0	0
comp11923_c0_seq1	0	0	0	212
comp1192416_c0_seq1	0	0	0	0
comp1192609_c0_seq1	0	0	7	0
comp1192767_c0_seq1	0	0	0	0
comp1192852_c0_seq1	0	0	0	0
comp11929_c0_seq1	0	0	0	0
comp11930_c0_seq1	0	0	0	0
comp1193154_c0_seq1	4	0	4	0
comp11931_c0_seq1	0	0	0	4
comp11933_c0_seq1	0	0	0	0
comp1193488_c0_seq1	0	0	0	0
comp1193514_c0_seq1	0	0	0	0
comp11935_c0_seq1	0	0	0	0
comp11935_c0_seq2	0	0	0	0
comp11939_c0_seq1	0	0	0	0
comp11940_c0_seq1	0	0	0	0
comp1194134_c0_seq1	0	0	0	0
comp11941_c0_seq1	1	0	1	0
comp1194222_c0_seq1	0	0	0	0
comp1194539_c0_seq1	0	0	0	0
comp11947_c0_seq1	0	0	0	0
comp1194851_c0_seq1	2	0	0	0
comp1196903_c0_seq1	0	0	0	0
comp119695_c0_seq1	0	0	85	0
comp119709_c0_seq1	0	0	0	2
comp119720_c0_seq1	5	0	0	5
comp1197872_c0_seq1	0	0	0	0
comp1197914_c0_seq1	0	0	0	0
comp1198321_c0_seq1	0	0	3	1239
comp1198370_c0_seq1	1	0	0	0
comp12001_c0_seq1	0	0	0	2
comp1200478_c0_seq1	0	0	0	0
comp1200585_c0_seq1	0	0	0	0
comp1200691_c0_seq1	0	0	0	0
comp1201195_c0_seq1	0	0	0	0
comp1201425_c0_seq1	0	0	0	0
comp1201428_c0_seq1	0	0	0	0
comp12016_c0_seq1	0	0	0	0
comp12022_c0_seq1	0	0	0	0
comp120233_c0_seq1	47	257	0	0
comp12024_c0_seq1	0	0	0	0
comp12033_c0_seq1	0	0	0	0
comp12036_c0_seq1	0	0	3	0
comp12039_c0_seq1	0	0	0	0
comp12039_c1_seq1	0	0	0	15
comp120405_c0_seq1	5	407	5	0
comp12045_c0_seq1	0	0	0	0
comp1204820_c0_seq1	21	0	0	0
comp1204969_c0_seq1	0	0	0	0
comp12051_c0_seq1	0	0	0	0
comp120523_c0_seq1	32	0	0	0
comp12058_c0_seq1	0	0	0	0
comp1205989_c0_seq1	0	0	0	0
comp12060_c0_seq1	0	0	0	0
comp1206105_c0_seq1	0	0	0	0
comp12070_c0_seq1	0	0	3	0
comp1207240_c0_seq1	0	0	0	0
comp12077_c0_seq1	0	0	0	0
comp12079_c0_seq1	0	0	0	0
comp1208351_c0_seq1	5	0	0	0
comp12083_c0_seq1	0	0	0	0
comp1208446_c0_seq1	0	0	0	1
comp1208714_c0_seq1	0	0	0	0
comp12091_c0_seq1	0	0	0	0
comp1209607_c0_seq1	0	0	0	0
comp1209798_c0_seq1	1	0	0	0
comp12098_c0_seq1	9	0	31	1
comp121004_c0_seq1	8	15	4	1
comp121006_c0_seq1	5	0	0	0
comp12103_c0_seq1	0	0	0	0
comp1210_c0_seq1	0	0	0	0
comp1212656_c0_seq1	3	1	1	0
comp1212747_c0_seq1	0	0	0	0
comp1212776_c0_seq1	0	0	0	0
comp121292_c0_seq1	12	0	0	2
comp12131_c0_seq1	0	0	0	19
comp12133_c0_seq1	0	0	0	0
comp12133_c0_seq2	0	0	0	0
comp12137_c0_seq1	0	0	0	0
comp1213816_c0_seq1	0	0	0	19
comp1213875_c0_seq1	0	0	0	0
comp12141_c0_seq1	1	0	1	5
comp1214412_c0_seq1	0	0	0	0
comp1214550_c0_seq1	0	0	0	0
comp12147_c0_seq1	0	0	0	0
comp121481_c0_seq1	7	0	0	0
comp1214922_c0_seq1	0	0	0	0
comp1215199_c0_seq1	0	0	0	0
comp1216035_c0_seq1	0	0	0	0
comp1216266_c0_seq1	0	0	0	0
comp1216340_c0_seq1	0	0	0	0
comp1216390_c0_seq1	0	0	0	0
comp12163_c0_seq1	0	0	0	0
comp12171_c0_seq1	3	13	0	16
comp1217584_c0_seq1	0	0	0	33
comp1217647_c0_seq1	0	0	0	0
comp12179_c0_seq1	0	0	0	0
comp1218170_c0_seq1	0	0	0	0
comp1218669_c0_seq1	0	0	0	0
comp12186_c0_seq1	0	0	0	0
comp1218716_c0_seq1	0	0	9	0
comp12187_c0_seq1	0	0	3	0
comp12187_c0_seq2	0	0	52	0
comp1218844_c0_seq1	0	0	0	0
comp121887_c0_seq1	3	732	0	0
comp1218964_c0_seq1	0	0	0	0
comp12193_c0_seq1	0	0	0	24
comp121942_c0_seq1	1	0	0	0
comp1219621_c0_seq1	15	0	0	0
comp1219983_c0_seq1	0	0	0	0
comp12201_c0_seq1	0	0	0	0
comp12202_c0_seq1	7	0	0	0
comp122031_c0_seq1	45	1	96	0
comp12203_c0_seq1	0	0	0	0
comp122099_c0_seq1	27	0	87	55
comp12209_c0_seq1	0	1	0	0
comp12212_c0_seq1	0	0	0	0
comp12212_c0_seq2	0	0	0	0
comp122132_c0_seq1	38	0	2	0
comp122135_c0_seq1	13	7	32	5
comp12214_c0_seq1	0	0	0	0
comp12214_c0_seq2	0	0	0	0
comp1221559_c0_seq1	0	0	0	0
comp1222616_c0_seq1	0	0	0	0
comp1222668_c0_seq1	0	0	0	0
comp12226_c0_seq1	9	3	3	15
comp12231_c0_seq1	4	0	0	0
comp122410_c0_seq1	13	0	0	5
comp12250_c0_seq1	0	0	0	0
comp1225183_c0_seq1	0	0	0	0
comp12252_c0_seq1	1	0	0	0
comp1225685_c0_seq1	0	0	0	0
comp1226204_c0_seq1	1	0	0	1
comp1226256_c0_seq1	8	1	5	2
comp12262_c0_seq1	1	2	0	4
comp1226652_c0_seq1	0	0	0	0
comp1226842_c0_seq1	0	0	0	0
comp12269_c0_seq1	3	0	0	0
comp12276_c0_seq1	0	0	0	0
comp122779_c0_seq1	16	2	3	27
comp12278_c0_seq1	0	0	0	0
comp1228252_c0_seq1	0	0	0	0
comp1228294_c0_seq1	0	0	0	0
comp12293_c0_seq1	0	0	0	0
comp1229738_c0_seq1	0	0	0	0
comp12301_c0_seq1	0	0	0	43
comp12308_c0_seq1	0	0	0	0
comp12309_c0_seq1	1	393	1	0
comp123101_c0_seq1	4	0	1	0
comp12312_c0_seq1	0	0	0	59
comp1231632_c0_seq1	0	0	4	0
comp123168_c0_seq1	0	0	0	0
comp1232450_c0_seq1	1	0	0	0
comp12334_c0_seq1	0	0	0	0
comp12336_c0_seq1	0	0	0	0
comp123428_c0_seq1	10	1	74	66
comp12345_c0_seq1	0	0	0	0
comp12345_c0_seq2	0	0	0	0
comp12346_c0_seq1	0	0	1	0
comp123473_c0_seq1	0	0	0	0
comp12347_c0_seq1	0	25	0	0
comp12348_c0_seq1	0	0	0	0
comp12349_c0_seq1	5	0	0	0
comp1235535_c0_seq1	0	0	0	0
comp123604_c0_seq1	1	0	0	3
comp12361_c0_seq1	0	0	0	0
comp12362_c0_seq1	5	0	94	0
comp1236603_c0_seq1	0	0	0	0
comp1236_c0_seq1	0	0	0	20
comp12376_c0_seq1	0	0	0	0
comp1238739_c0_seq1	0	0	0	0
comp12387_c0_seq1	0	0	0	0
comp12389_c0_seq1	0	0	0	0
comp12391_c0_seq1	0	0	0	0
comp12392_c0_seq1	4	0	32	4
comp12401_c0_seq1	0	0	0	0
comp1241715_c0_seq1	0	0	0	0
comp1242839_c0_seq1	0	0	0	0
comp12430_c0_seq1	0	1	1	1
comp1243289_c0_seq1	0	0	0	0
comp124388_c0_seq1	3	0	10	18
comp12441_c0_seq1	0	0	0	0
comp1244616_c0_seq1	0	0	0	0
comp1245989_c0_seq1	0	0	0	0
comp12460_c0_seq1	0	0	0	0
comp124655_c0_seq1	9	0	0	0
comp1246819_c0_seq1	2	0	0	0
comp12468_c0_seq1	0	0	0	0
comp1247602_c0_seq1	0	0	0	6
comp1247890_c0_seq1	0	0	0	112
comp12484_c1_seq1	3	1	1	3
comp12486_c0_seq1	0	0	0	0
comp1249253_c0_seq1	0	0	36	0
comp12493_c0_seq1	0	0	0	0
comp12497_c0_seq1	0	1	39	0
comp1249983_c0_seq1	0	0	0	0
comp12502_c0_seq1	0	0	0	0
comp1251260_c0_seq1	0	0	0	0
comp125246_c0_seq1	10	0	0	0
comp125250_c0_seq1	1	150	113	86
comp125259_c0_seq1	8	0	0	19
comp12525_c0_seq1	0	0	0	0
comp1252632_c0_seq1	0	0	0	0
comp1252851_c0_seq1	0	0	3	0
comp1253552_c0_seq1	0	0	0	0
comp12538_c0_seq1	0	0	0	0
comp12541_c0_seq1	1	0	14	0
comp1254264_c0_seq1	0	0	0	0
comp1254_c0_seq1	5	0	0	0
comp12556_c0_seq1	3	0	0	0
comp12559_c0_seq1	0	0	0	0
comp1256711_c0_seq1	0	0	0	0
comp12580_c0_seq1	0	0	0	0
comp12582_c0_seq1	1	103	0	0
comp1258649_c0_seq1	0	0	0	0
comp12588_c0_seq1	0	0	0	0
comp12588_c0_seq2	0	0	0	0
comp12590_c0_seq1	0	0	0	0
comp12597_c0_seq1	0	0	0	0
comp1260917_c0_seq1	2	0	0	0
comp12612_c0_seq1	0	0	0	0
comp12615_c0_seq1	0	0	0	0
comp12620_c0_seq1	0	0	0	0
comp1262893_c0_seq1	0	0	0	3
comp12629_c0_seq1	0	0	0	0
comp1263236_c0_seq1	0	0	0	0
comp126324_c0_seq1	12	0	0	0
comp1263482_c0_seq1	0	0	0	0
comp1264948_c0_seq1	5	3	5	2
comp1265336_c0_seq1	2	0	0	0
comp12665_c0_seq1	0	0	0	0
comp12665_c1_seq1	0	0	0	0
comp12670_c0_seq1	0	0	0	0
comp12679_c0_seq1	0	0	0	0
comp12680_c0_seq1	2	0	2	0
comp12683_c0_seq1	22	11	13	19
comp12686_c0_seq1	0	0	0	0
comp12688_c0_seq1	3	2	0	0
comp12689_c0_seq1	0	0	0	0
comp126906_c0_seq1	8	0	0	0
comp1269237_c0_seq1	0	0	0	0
comp1269239_c0_seq1	0	0	0	1
comp1269616_c0_seq1	0	0	0	0
comp1270230_c0_seq1	0	0	0	0
comp1270258_c0_seq1	0	0	0	0
comp12702_c0_seq1	0	0	0	0
comp1270469_c0_seq1	1	0	0	0
comp1270499_c0_seq1	0	0	0	0
comp1270553_c0_seq1	0	0	0	0
comp1270599_c0_seq1	0	0	0	0
comp1271049_c0_seq1	0	0	0	0
comp1271056_c0_seq1	0	0	1	0
comp12712_c0_seq1	0	0	0	0
comp1271380_c0_seq1	0	0	0	0
comp1271700_c0_seq1	0	0	0	0
comp127171_c0_seq1	11	0	16	0
comp1271802_c0_seq1	0	0	0	0
comp1271937_c0_seq1	0	0	0	1
comp1272113_c0_seq1	0	0	0	0
comp1272823_c0_seq1	0	0	0	8
comp12728_c0_seq1	0	0	0	0
comp1272946_c0_seq1	2	0	0	0
comp1273156_c0_seq1	0	0	0	0
comp1273191_c0_seq1	0	0	0	0
comp1273227_c0_seq1	0	0	0	0
comp127326_c0_seq1	74	1	0	3
comp1273272_c0_seq1	0	0	0	0
comp1273423_c0_seq1	2	0	0	0
comp12734_c0_seq1	0	0	0	0
comp1273567_c0_seq1	0	0	0	0
comp1273696_c0_seq1	0	0	0	0
comp12738_c0_seq1	0	0	0	0
comp1274117_c0_seq1	0	0	0	3
comp1274179_c0_seq1	0	0	0	0
comp1274189_c0_seq1	0	0	0	0
comp1274209_c0_seq1	0	0	0	0
comp1274352_c0_seq1	0	0	0	0
comp1274459_c0_seq1	0	0	0	0
comp1274581_c0_seq1	0	0	0	0
comp1274708_c0_seq1	0	0	0	0
comp1275680_c0_seq1	0	0	0	0
comp12758_c0_seq1	0	0	0	0
comp1275979_c0_seq1	0	0	0	0
comp12760_c0_seq1	0	0	0	0
comp1276145_c0_seq1	6	0	0	0
comp1276177_c0_seq1	0	0	0	0
comp1276260_c0_seq1	0	0	0	0
comp1276697_c0_seq1	0	0	0	0
comp1276795_c0_seq1	0	0	0	0
comp12768_c0_seq1	0	0	0	0
comp12769_c0_seq1	0	0	0	0
comp1277261_c0_seq1	0	0	0	0
comp127732_c0_seq1	4	0	0	0
comp1278279_c0_seq1	0	0	0	0
comp1278575_c0_seq1	0	0	0	0
comp1278690_c0_seq1	0	0	0	0
comp1278758_c0_seq1	0	0	0	0
comp12787_c0_seq1	12	0	0	0
comp1278914_c0_seq1	0	0	1	0
comp1278954_c0_seq1	0	0	0	0
comp1279080_c0_seq1	0	0	0	0
comp1279416_c0_seq1	0	0	0	0
comp1279475_c0_seq1	0	0	0	67
comp1279542_c0_seq1	0	0	0	0
comp1279626_c0_seq1	0	0	0	0
comp12796_c0_seq1	0	0	0	0
comp1279745_c0_seq1	0	0	0	0
comp1280053_c0_seq1	0	0	0	0
comp12802_c0_seq1	0	0	0	0
comp12803_c0_seq1	0	0	0	0
comp128042_c0_seq1	15	0	9	0
comp1280733_c0_seq1	0	0	0	0
comp1280739_c0_seq1	4	0	0	0
comp1281645_c0_seq1	0	0	0	0
comp1281658_c0_seq1	0	0	0	0
comp1281804_c0_seq1	0	0	0	0
comp1281921_c0_seq1	0	0	0	2
comp1281947_c0_seq1	0	0	0	0
comp1282057_c0_seq1	0	0	0	0
comp1282089_c0_seq1	0	0	0	0
comp12820_c0_seq1	0	0	0	0
comp12823_c0_seq1	0	0	0	0
comp1282496_c0_seq1	0	0	0	0
comp1282988_c0_seq1	0	0	0	0
comp1283271_c0_seq1	0	0	0	0
comp12833_c0_seq1	0	0	1	0
comp1283567_c0_seq1	0	0	0	0
comp1283597_c0_seq1	0	0	0	0
comp1283871_c0_seq1	0	0	0	6
comp1283892_c0_seq1	0	0	0	0
comp1283899_c0_seq1	0	0	0	0
comp12838_c0_seq1	0	0	0	0
comp1283980_c0_seq1	0	0	0	0
comp12839_c0_seq1	0	0	2	215
comp1284015_c0_seq1	0	0	0	0
comp1284058_c0_seq1	5	0	17	0
comp1284083_c0_seq1	9	198	7	0
comp12846_c0_seq1	2	0	0	0
comp128531_c0_seq1	20	0	0	0
comp128566_c0_seq1	17	0	124	103
comp12857_c0_seq1	0	0	0	0
comp12857_c1_seq1	0	0	0	0
comp1286195_c0_seq1	0	0	0	0
comp1286543_c0_seq1	0	0	0	0
comp1286741_c0_seq1	0	0	0	0
comp1286813_c0_seq1	0	0	0	0
comp1286838_c0_seq1	0	0	0	0
comp1288112_c0_seq1	0	0	0	0
comp128812_c0_seq1	6	0	11	18
comp12885_c0_seq1	0	0	0	0
comp1288881_c0_seq1	0	0	0	0
comp12896_c0_seq1	5	0	0	0
comp1289749_c0_seq1	0	0	0	0
comp1289801_c0_seq1	0	0	1	0
comp1289825_c0_seq1	0	0	0	0
comp128989_c0_seq1	5	74	18	17
comp12901_c0_seq1	0	0	0	0
comp1290261_c0_seq1	0	0	15	0
comp1290637_c0_seq1	0	0	0	0
comp12907_c0_seq1	0	0	0	0
comp1290827_c0_seq1	0	0	0	0
comp12912_c0_seq1	0	0	0	0
comp1291416_c0_seq1	0	0	4	0
comp1291467_c0_seq1	0	0	0	0
comp1292165_c0_seq1	0	0	1	0
comp1292492_c0_seq1	0	0	0	0
comp1292569_c0_seq1	0	0	0	0
comp1292615_c0_seq1	0	0	0	0
comp1292763_c0_seq1	0	0	0	0
comp1292871_c0_seq1	0	0	5	0
comp1293116_c0_seq1	0	0	1	32
comp1293136_c0_seq1	0	0	0	0
comp12931_c0_seq1	0	0	0	0
comp1293810_c0_seq1	0	0	0	0
comp1293982_c0_seq1	0	0	0	0
comp1294354_c0_seq1	0	0	0	0
comp1294399_c0_seq1	0	0	0	0
comp1294430_c0_seq1	0	0	0	0
comp1294855_c0_seq1	1	152	0	0
comp12949_c0_seq1	0	0	0	0
comp1295561_c0_seq1	3	283	18	12365
comp1295888_c0_seq1	0	0	0	0
comp1295975_c0_seq1	0	0	0	0
comp1296181_c0_seq1	0	0	0	0
comp1296369_c0_seq1	0	0	0	0
comp12964_c0_seq1	0	1	0	0
comp129652_c0_seq1	0	0	7	0
comp12966_c0_seq1	0	0	0	0
comp129689_c0_seq1	1	0	0	0
comp1297344_c0_seq1	0	0	0	0
comp1297545_c0_seq1	4	0	0	0
comp1297674_c0_seq1	0	0	0	0
comp1297759_c0_seq1	0	0	0	48
comp1298222_c0_seq1	0	0	0	0
comp1298326_c0_seq1	0	0	0	0
comp1298354_c0_seq1	0	0	0	0
comp1298377_c0_seq1	0	0	0	0
comp1298428_c0_seq1	4	1	232	3069
comp1298492_c0_seq1	3	0	0	0
comp1298525_c0_seq1	0	0	0	9
comp1298658_c0_seq1	0	0	0	0
comp1298685_c0_seq1	0	0	0	0
comp1298767_c0_seq1	0	0	0	0
comp1298971_c0_seq1	0	0	0	0
comp1299097_c0_seq1	0	0	0	0
comp1299292_c0_seq1	0	0	0	0
comp12992_c0_seq1	7	0	0	0
comp129968_c0_seq1	19	0	21	0
comp1299783_c0_seq1	0	0	0	0
comp1299971_c0_seq1	0	0	0	0
comp13001_c0_seq1	0	0	0	0
comp1300458_c0_seq1	0	0	0	0
comp13011_c0_seq1	0	0	0	0
comp1301596_c0_seq1	0	0	0	0
comp13019_c0_seq1	1	0	1	0
comp1302008_c0_seq1	3	8	7	6509
comp1303253_c0_seq1	0	0	0	0
comp1303583_c0_seq1	0	0	0	0
comp13036_c0_seq1	0	0	0	0
comp1303802_c0_seq1	0	0	0	0
comp1303993_c0_seq1	0	0	0	0
comp1304471_c0_seq1	0	0	0	0
comp1304501_c0_seq1	0	0	0	0
comp1304765_c0_seq1	0	0	0	0
comp1304922_c0_seq1	0	0	0	25
comp1304961_c0_seq1	0	0	0	0
comp13052_c0_seq1	0	0	0	0
comp1305449_c0_seq1	0	0	0	0
comp1305904_c0_seq1	1	0	0	0
comp130609_c0_seq1	8	397	31	61
comp13063_c0_seq1	0	0	0	0
comp1306443_c0_seq1	0	0	0	0
comp1306778_c0_seq1	0	0	0	0
comp13070_c0_seq1	0	0	0	0
comp13070_c0_seq2	0	0	0	0
comp1307219_c0_seq1	0	0	0	0
comp1307306_c0_seq1	0	0	0	0
comp1307390_c0_seq1	0	0	0	0
comp1308002_c0_seq1	0	0	0	0
comp1308050_c0_seq1	0	0	0	0
comp13080_c0_seq1	0	0	0	0
comp1308636_c0_seq1	0	0	0	0
comp1308927_c0_seq1	0	0	0	0
comp13090_c0_seq1	1	0	0	1
comp1309846_c0_seq1	0	0	0	0
comp13098_c0_seq1	0	0	0	0
comp1309947_c0_seq1	4	0	2	0
comp1310105_c0_seq1	0	0	0	0
comp1310228_c0_seq1	0	0	0	0
comp1310613_c0_seq1	0	0	0	0
comp1310885_c0_seq1	0	0	0	0
comp1310916_c0_seq1	0	0	0	0
comp1311378_c0_seq1	0	0	0	0
comp13114_c0_seq1	1	0	0	2
comp1311628_c0_seq1	0	75	0	0
comp13116_c0_seq1	0	0	0	0
comp131180_c0_seq1	1	0	0	0
comp131213_c0_seq1	11	0	0	0
comp13121_c0_seq1	2	0	0	0
comp1312278_c0_seq1	0	0	0	0
comp1312513_c0_seq1	0	0	0	0
comp131278_c0_seq1	15	0	17	1
comp13127_c0_seq1	3	0	0	0
comp1313244_c0_seq1	0	0	0	6
comp131330_c0_seq1	7	0	0	0
comp1314357_c0_seq1	0	0	0	0
comp1314515_c0_seq1	4	0	0	0
comp1314547_c0_seq1	0	0	0	0
comp1314587_c0_seq1	0	0	0	0
comp13147_c0_seq1	0	0	0	0
comp13158_c0_seq1	0	0	0	0
comp1316080_c0_seq1	1	0	0	0
comp13161_c0_seq1	0	0	0	0
comp131658_c0_seq1	17	0	45	0
comp13170_c0_seq1	0	0	0	2
comp1317418_c0_seq1	0	0	0	0
comp13177_c0_seq1	0	2	3	0
comp13179_c0_seq1	0	0	0	0
comp1318101_c0_seq1	0	0	0	0
comp13183_c0_seq1	0	0	0	0
comp13184_c0_seq1	0	0	0	0
comp131862_c0_seq1	0	0	0	11
comp1318860_c0_seq1	0	0	0	0
comp13189_c0_seq1	0	0	0	0
comp1319126_c0_seq1	0	0	0	0
comp13196_c0_seq1	0	0	0	0
comp1319710_c0_seq1	0	0	0	0
comp131980_c0_seq1	28	0	37	53
comp131_c0_seq1	0	0	0	0
comp13203_c0_seq1	0	0	0	0
comp1320496_c0_seq1	0	0	0	0
comp13213_c0_seq1	0	0	0	0
comp13216_c0_seq1	0	0	0	0
comp1321973_c0_seq1	4	0	0	0
comp1322066_c0_seq1	0	0	0	0
comp13220_c0_seq1	0	0	0	0
comp1322222_c0_seq1	0	0	0	0
comp132226_c0_seq1	0	0	0	0
comp1323176_c0_seq1	0	0	0	2
comp13232_c0_seq1	0	0	0	0
comp13234_c0_seq1	0	0	0	0
comp13234_c1_seq1	0	0	0	0
comp1323975_c0_seq1	0	0	0	0
comp1324151_c0_seq1	0	0	0	0
comp13244_c0_seq1	0	0	0	0
comp1324882_c0_seq1	0	0	0	0
comp1325425_c0_seq1	0	0	0	0
comp1325528_c0_seq1	0	0	0	0
comp1325540_c0_seq1	0	0	0	0
comp1325833_c0_seq1	0	0	0	0
comp1325841_c0_seq1	0	0	6	0
comp1325890_c0_seq1	0	0	0	0
comp1325959_c0_seq1	0	0	0	0
comp1326509_c0_seq1	0	0	0	0
comp1326756_c0_seq1	0	0	0	0
comp1326876_c0_seq1	0	0	0	0
comp13269_c0_seq1	0	0	0	0
comp132727_c0_seq1	19	3	2	2273
comp1328485_c0_seq1	0	0	0	0
comp1328772_c0_seq1	1	0	0	0
comp1328841_c0_seq1	0	0	0	0
comp13290_c0_seq1	0	0	0	0
comp1329179_c0_seq1	0	0	0	0
comp1329662_c0_seq1	0	0	0	0
comp132973_c0_seq1	14	0	0	18
comp132_c0_seq1	0	0	0	0
comp13301_c0_seq1	0	0	0	0
comp13302_c0_seq1	0	0	0	0
comp13304_c0_seq1	15	0	0	0
comp13305_c0_seq1	0	0	0	0
comp1330830_c0_seq1	0	0	0	0
comp13308_c0_seq1	1	0	0	0
comp13310_c0_seq1	0	0	0	0
comp13311_c0_seq1	0	0	0	0
comp1331415_c0_seq1	0	0	0	0
comp1331758_c0_seq1	1	0	0	0
comp1331_c0_seq1	1	0	0	0
comp1332117_c0_seq1	0	0	0	0
comp13323_c0_seq1	0	0	0	0
comp1332792_c0_seq1	0	0	0	0
comp1332812_c0_seq1	0	0	0	0
comp1332961_c0_seq1	0	0	0	0
comp13332_c0_seq1	0	0	0	0
comp13333_c0_seq1	0	0	0	0
comp13342_c0_seq1	0	0	0	0
comp13347_c0_seq1	0	0	0	0
comp13356_c0_seq1	1	0	0	0
comp1336251_c0_seq1	0	0	0	0
comp13366_c0_seq1	13	0	0	0
comp13367_c0_seq1	0	0	0	23
comp13368_c0_seq1	0	0	0	0
comp13369_c0_seq1	0	0	0	0
comp1337179_c0_seq1	0	0	0	0
comp13371_c0_seq1	0	0	0	0
comp13373_c0_seq1	0	0	0	0
comp1337449_c0_seq1	0	0	0	26
comp1337604_c0_seq1	0	0	0	0
comp13378_c0_seq1	0	0	0	0
comp13384_c0_seq1	5	0	0	0
comp133860_c0_seq1	65	0	0	0
comp13388_c0_seq1	1	0	1	0
comp13388_c0_seq2	1	0	1	0
comp13391_c0_seq1	0	0	0	0
comp1339776_c0_seq1	0	0	0	0
comp13399_c0_seq1	0	0	0	0
comp13399_c0_seq2	0	0	0	0
comp1340818_c0_seq1	0	0	0	0
comp13410_c0_seq1	0	0	0	0
comp134176_c0_seq1	0	0	0	0
comp13419_c0_seq1	0	0	0	0
comp1342329_c0_seq1	0	2	0	1
comp13423_c0_seq1	3	1	1	1
comp13423_c0_seq2	0	1	1	1
comp1342568_c0_seq1	4	1	1	907
comp1343206_c0_seq1	0	0	0	0
comp13434_c0_seq1	3	4	0	10
comp1343879_c0_seq1	0	0	0	0
comp1343_c0_seq1	0	0	0	0
comp134414_c0_seq1	0	0	0	0
comp13442_c0_seq1	0	0	0	0
comp13442_c0_seq2	0	0	0	0
comp1344472_c0_seq1	0	0	0	0
comp13444_c0_seq1	0	0	0	0
comp13445_c0_seq1	0	0	0	0
comp13452_c0_seq1	0	0	0	0
comp1345873_c0_seq1	0	0	0	0
comp13458_c0_seq1	0	0	0	0
comp1346417_c0_seq1	0	0	0	0
comp1346583_c0_seq1	0	0	0	0
comp1347058_c0_seq1	2	0	0	1
comp1347169_c0_seq1	0	0	4	0
comp1347416_c0_seq1	5	3	7	5544
comp13474_c0_seq1	0	0	0	0
comp13476_c0_seq1	0	0	0	0
comp13482_c0_seq1	0	0	0	0
comp1348467_c0_seq1	0	0	0	0
comp13488_c0_seq1	0	0	0	0
comp13494_c0_seq1	0	0	0	0
comp1349939_c0_seq1	0	0	0	0
comp1350062_c0_seq1	0	0	0	0
comp1350423_c0_seq1	0	0	0	0
comp13505_c0_seq1	0	0	0	0
comp135111_c0_seq1	2	0	0	7
comp13513_c0_seq1	0	0	0	0
comp13513_c1_seq1	4	0	0	0
comp13516_c0_seq1	0	0	0	0
comp13519_c0_seq1	0	0	0	0
comp13521_c0_seq1	0	0	0	0
comp13524_c0_seq1	0	0	0	6
comp13527_c0_seq1	0	0	0	0
comp1353711_c0_seq1	0	0	0	0
comp1353877_c0_seq1	0	0	0	0
comp13538_c0_seq1	0	0	0	0
comp1354314_c0_seq1	2	0	0	0
comp1355447_c0_seq1	0	0	0	0
comp135633_c0_seq1	0	0	0	0
comp13564_c0_seq1	0	0	0	0
comp13567_c0_seq1	0	0	0	0
comp13567_c0_seq2	0	0	0	0
comp13572_c0_seq1	0	0	0	0
comp13573_c0_seq1	0	0	0	6
comp13580_c0_seq1	0	0	0	0
comp1358400_c0_seq1	0	0	0	0
comp13587_c0_seq1	0	0	0	0
comp1358907_c0_seq1	1	0	0	0
comp135919_c0_seq1	19	0	0	4
comp13592_c0_seq1	1	0	14	0
comp13592_c0_seq2	1	0	0	0
comp13593_c0_seq1	0	1	0	0
comp135994_c0_seq1	10	0	77	17
comp13604_c0_seq1	31	0	0	0
comp1360876_c0_seq1	0	0	0	6
comp1361079_c0_seq1	0	0	0	0
comp13614_c0_seq1	0	0	0	0
comp136165_c0_seq1	20	0	0	5
comp1362195_c0_seq1	0	0	0	0
comp1362546_c0_seq1	0	0	0	0
comp1362654_c0_seq1	0	0	0	0
comp1362872_c0_seq1	0	0	1	0
comp13630_c0_seq1	0	0	0	0
comp1364162_c0_seq1	0	0	0	0
comp1364590_c0_seq1	0	0	0	23
comp1365130_c0_seq1	0	0	0	0
comp13656_c0_seq1	0	0	0	0
comp13671_c0_seq1	0	0	0	0
comp1367287_c0_seq1	0	0	0	0
comp1367330_c0_seq1	0	0	0	0
comp1367858_c0_seq1	0	0	0	0
comp13683_c0_seq1	0	0	0	0
comp1368413_c0_seq1	0	0	0	0
comp1368_c0_seq1	0	0	0	3
comp1370124_c0_seq1	1	0	0	0
comp137030_c0_seq1	1	0	0	0
comp13710_c0_seq1	0	0	0	0
comp13713_c0_seq1	0	0	0	0
comp13714_c0_seq1	0	0	0	0
comp13716_c0_seq1	0	0	0	0
comp13716_c0_seq2	0	0	0	0
comp1373517_c0_seq1	0	0	0	0
comp137375_c0_seq1	4	0	0	0
comp13737_c0_seq1	0	0	0	0
comp13737_c0_seq2	0	0	0	0
comp13738_c0_seq1	0	0	0	7
comp13739_c0_seq1	0	0	0	0
comp13741_c0_seq1	0	0	0	0
comp13745_c0_seq1	0	0	0	0
comp13751_c0_seq1	0	0	0	0
comp13754_c0_seq1	0	0	0	0
comp1375842_c0_seq1	5	0	0	0
comp137596_c0_seq1	19	0	0	0
comp1376273_c0_seq1	0	0	0	0
comp13767_c0_seq1	1	0	0	0
comp13768_c0_seq1	0	1	0	0
comp13774_c0_seq1	1	0	0	0
comp13774_c0_seq2	0	0	0	0
comp1377767_c0_seq1	0	0	0	1
comp1377803_c0_seq1	0	0	0	0
comp13781_c0_seq1	11	0	0	0
comp1378464_c0_seq1	0	0	0	0
comp13786_c0_seq1	0	0	0	0
comp13787_c0_seq1	0	0	0	0
comp13794_c0_seq1	15	0	0	0
comp1379909_c0_seq1	0	0	0	0
comp13800_c0_seq1	0	0	0	0
comp13802_c0_seq1	2	0	26	0
comp1381092_c0_seq1	0	0	0	0
comp13820_c0_seq1	1	0	0	0
comp1382412_c0_seq1	0	0	0	0
comp1382953_c0_seq1	0	0	0	0
comp138338_c0_seq1	15	0	0	0
comp1383546_c0_seq1	0	0	0	0
comp13839_c0_seq1	0	0	0	0
comp1383_c0_seq1	2	0	0	0
comp1384659_c0_seq1	0	0	0	0
comp13846_c0_seq1	0	0	0	0
comp1384745_c0_seq1	10	0	0	0
comp138494_c0_seq1	7	0	0	0
comp13850_c0_seq1	0	0	0	0
comp1385524_c0_seq1	2	0	0	0
comp1385823_c0_seq1	0	0	0	0
comp13861_c0_seq1	0	0	0	0
comp13861_c1_seq1	0	0	0	0
comp138622_c0_seq1	7	0	7	0
comp1387449_c0_seq1	0	0	0	0
comp1387864_c0_seq1	0	0	0	0
comp1387_c0_seq1	0	0	0	0
comp1388152_c0_seq1	0	0	0	0
comp138866_c0_seq1	76	0	1	0
comp13890_c0_seq1	0	0	0	0
comp13891_c0_seq1	0	0	0	0
comp13897_c0_seq1	0	0	0	0
comp1391128_c0_seq1	0	0	0	0
comp13911_c0_seq1	0	0	0	0
comp13912_c0_seq1	0	0	0	0
comp13913_c0_seq1	0	0	0	0
comp13919_c0_seq1	0	0	0	0
comp13926_c0_seq1	0	56	0	0
comp13933_c0_seq1	0	0	0	0
comp13937_c0_seq1	2	3	5	4145
comp13940_c0_seq1	0	0	0	0
comp13942_c0_seq1	0	0	0	0
comp139490_c0_seq1	0	0	0	0
comp13956_c0_seq1	0	0	0	0
comp1396305_c0_seq1	0	0	0	0
comp13967_c0_seq1	0	0	0	1
comp13971_c0_seq1	0	0	0	0
comp139902_c0_seq1	0	0	45	3
comp13994_c0_seq1	0	0	0	554
comp13999_c0_seq1	0	0	0	0
comp14002_c0_seq1	1	35	0	0
comp14002_c0_seq2	0	254	0	0
comp14006_c0_seq1	0	0	0	0
comp140077_c0_seq1	2	0	0	0
comp14011_c0_seq1	0	0	0	0
comp14013_c0_seq1	1	0	0	31
comp14015_c0_seq1	0	0	0	0
comp14020_c0_seq1	0	0	0	0
comp14021_c0_seq1	0	1	1	735
comp1402218_c0_seq1	0	0	0	0
comp1402234_c0_seq1	0	0	0	0
comp14022_c0_seq1	0	0	0	61
comp1402472_c0_seq1	0	0	0	0
comp1402549_c0_seq1	0	0	0	0
comp14028_c0_seq1	0	0	0	0
comp14029_c0_seq1	0	0	0	0
comp14032_c0_seq1	0	0	0	0
comp14033_c0_seq1	2	0	0	0
comp1403751_c0_seq1	0	0	0	0
comp14039_c0_seq1	0	0	0	0
comp1404206_c0_seq1	0	0	0	0
comp14048_c0_seq1	0	0	0	0
comp1405045_c0_seq1	0	0	0	0
comp14054_c0_seq1	0	0	0	0
comp1405507_c0_seq1	0	0	0	0
comp14061_c0_seq1	0	0	0	0
comp1407881_c0_seq1	0	0	0	0
comp1408100_c0_seq1	0	0	0	0
comp14086_c0_seq1	0	0	0	0
comp14087_c0_seq1	0	0	0	0
comp14088_c0_seq1	0	0	0	0
comp1409052_c0_seq1	0	0	0	0
comp14092_c0_seq1	0	0	0	0
comp140939_c0_seq1	9	0	0	0
comp14096_c0_seq1	0	0	0	0
comp140977_c0_seq1	2	0	0	0
comp14106_c0_seq1	0	0	0	1
comp14114_c0_seq1	0	0	0	0
comp1411624_c0_seq1	0	0	0	0
comp14118_c0_seq1	0	0	0	0
comp14121_c0_seq1	0	0	0	0
comp1412296_c0_seq1	0	0	0	0
comp14122_c0_seq1	0	0	0	0
comp14122_c1_seq1	0	0	0	0
comp14125_c0_seq1	0	0	0	0
comp14126_c0_seq1	0	0	0	0
comp14132_c0_seq1	0	0	0	13
comp14132_c1_seq1	0	0	0	0
comp14140_c0_seq1	0	0	0	0
comp14140_c1_seq1	0	0	0	0
comp14145_c0_seq1	0	0	0	0
comp14154_c0_seq1	0	0	27	0
comp14159_c0_seq1	0	0	0	0
comp1415_c0_seq1	0	0	0	0
comp1416684_c0_seq1	0	0	0	0
comp141708_c0_seq1	0	0	0	0
comp14173_c0_seq1	0	0	0	0
comp14174_c0_seq1	2	0	0	0
comp14175_c0_seq1	0	0	0	0
comp14175_c0_seq2	0	0	0	0
comp14179_c0_seq1	0	0	0	0
comp14179_c1_seq1	0	0	0	0
comp14190_c0_seq1	0	0	0	0
comp14201_c0_seq1	0	0	0	0
comp14202_c0_seq1	0	3	0	0
comp1420389_c0_seq1	0	0	0	0
comp1420765_c0_seq1	0	0	0	1
comp14207_c0_seq1	0	0	0	0
comp14211_c0_seq1	0	0	0	0
comp14213_c0_seq1	0	0	0	0
comp14213_c1_seq1	0	0	0	0
comp14215_c0_seq1	0	0	0	0
comp1422965_c0_seq1	0	0	0	0
comp14230_c0_seq1	0	0	0	0
comp14233_c0_seq1	0	0	0	0
comp14234_c0_seq1	0	0	0	0
comp1423_c0_seq1	1	0	0	0
comp14241_c0_seq1	0	0	0	0
comp1424510_c0_seq1	0	0	0	0
comp14247_c0_seq1	0	0	0	0
comp1424920_c0_seq1	0	0	0	0
comp1424930_c0_seq1	0	0	0	0
comp14251_c0_seq1	0	0	0	0
comp14256_c0_seq1	0	0	0	0
comp14258_c0_seq1	0	0	0	0
comp14261_c0_seq1	2	0	0	0
comp142626_c0_seq1	3	0	28	0
comp1426300_c0_seq1	1	0	0	0
comp14263_c0_seq1	0	1	0	0
comp14266_c0_seq1	0	0	0	0
comp1426773_c0_seq1	0	0	0	0
comp14269_c0_seq1	0	0	0	0
comp1427015_c0_seq1	3	0	9	0
comp1427031_c0_seq1	0	0	0	0
comp1427104_c0_seq1	0	0	0	0
comp14272_c0_seq1	0	0	0	0
comp14272_c0_seq2	0	0	0	0
comp1427323_c0_seq1	0	0	0	0
comp142762_c0_seq1	6	0	0	11
comp1427703_c0_seq1	1	0	0	0
comp1427716_c0_seq1	0	0	0	0
comp1427838_c0_seq1	0	0	0	0
comp14278_c0_seq1	0	0	1	0
comp14280_c0_seq1	1	494	0	0
comp14281_c0_seq1	0	0	0	0
comp1428264_c0_seq1	0	0	0	0
comp1428384_c0_seq1	0	0	0	0
comp14286_c0_seq1	5	6	19	2
comp1428861_c0_seq1	0	0	0	0
comp1428952_c0_seq1	0	0	0	0
comp1429133_c0_seq1	0	0	0	0
comp14292_c0_seq1	0	0	0	0
comp1429390_c0_seq1	0	0	0	63
comp1429489_c0_seq1	0	0	0	0
comp1429589_c0_seq1	0	0	1	16
comp1429788_c0_seq1	0	0	0	0
comp14297_c0_seq1	0	0	0	1
comp14298_c0_seq1	0	0	0	0
comp1429940_c0_seq1	0	0	0	0
comp1430138_c0_seq1	0	0	0	0
comp1430215_c0_seq1	0	0	0	0
comp1430277_c0_seq1	0	0	0	0
comp14304_c0_seq1	0	0	0	0
comp1430579_c0_seq1	0	0	10	0
comp14305_c0_seq1	0	0	0	0
comp1431083_c0_seq1	0	0	0	0
comp1431443_c0_seq1	0	0	0	0
comp143170_c0_seq1	0	0	0	0
comp143175_c0_seq1	31	1	0	0
comp14317_c0_seq1	0	0	0	0
comp14322_c0_seq1	0	0	0	0
comp14324_c0_seq1	1	0	0	0
comp1432624_c0_seq1	0	0	0	0
comp14335_c0_seq1	0	0	0	0
comp1433683_c0_seq1	0	0	0	0
comp1433900_c0_seq1	0	0	0	0
comp14344_c0_seq1	0	0	0	0
comp1434629_c0_seq1	0	0	0	0
comp143487_c0_seq1	11	0	1	5
comp1434944_c0_seq1	0	0	0	0
comp1435122_c0_seq1	0	0	0	329
comp1435198_c0_seq1	0	0	0	0
comp1435237_c0_seq1	0	0	0	0
comp1435563_c0_seq1	0	0	0	0
comp1435759_c0_seq1	0	0	0	0
comp1436021_c0_seq1	0	0	0	0
comp1436291_c0_seq1	0	1	0	0
comp1436424_c0_seq1	0	0	0	0
comp1436490_c0_seq1	0	0	0	0
comp1436499_c0_seq1	5	0	0	0
comp1436681_c0_seq1	1	0	0	0
comp1436755_c0_seq1	0	0	0	0
comp1436901_c0_seq1	0	0	4	0
comp1436_c0_seq1	4	0	0	0
comp1437500_c0_seq1	0	0	0	0
comp143756_c0_seq1	54	1	74	64
comp1438011_c0_seq1	1	0	0	0
comp14380_c0_seq1	12	0	0	0
comp1438676_c0_seq1	0	0	0	0
comp1438878_c0_seq1	2	0	0	0
comp1438928_c0_seq1	0	0	0	1
comp14394_c0_seq1	12	0	89	0
comp1439656_c0_seq1	0	0	0	0
comp1439756_c0_seq1	0	0	0	0
comp143982_c0_seq1	3	0	0	1
comp14398_c0_seq1	0	0	0	0
comp14399_c0_seq1	0	0	0	0
comp144000_c0_seq1	3	0	29	0
comp14400_c0_seq1	0	0	0	0
comp14400_c0_seq2	0	0	0	0
comp14402_c0_seq1	0	0	0	0
comp14403_c0_seq1	1	0	0	0
comp1440787_c0_seq1	0	1	36	0
comp1440805_c0_seq1	0	0	0	0
comp1440846_c0_seq1	0	0	0	0
comp1440944_c0_seq1	0	0	0	0
comp1440949_c0_seq1	0	0	1	0
comp1440975_c0_seq1	10	0	0	0
comp14412_c0_seq1	0	0	0	0
comp14413_c0_seq1	0	0	0	0
comp14413_c1_seq1	0	0	0	0
comp1441434_c0_seq1	0	0	0	20
comp1441599_c0_seq1	0	0	1	225
comp1441803_c0_seq1	0	0	0	0
comp1441868_c0_seq1	2	1	4	1
comp1442068_c0_seq1	0	0	0	0
comp14422_c0_seq1	0	0	0	0
comp14423_c0_seq1	0	0	0	0
comp14424_c0_seq1	0	0	0	111
comp1442681_c0_seq1	0	0	0	0
comp1442752_c0_seq1	0	0	0	0
comp1443014_c0_seq1	0	0	0	0
comp1443700_c0_seq1	6	0	0	0
comp1443747_c0_seq1	0	0	0	0
comp144385_c0_seq1	33	0	0	5
comp1443960_c0_seq1	0	0	0	0
comp14439_c0_seq1	0	0	0	0
comp1444076_c0_seq1	0	0	0	0
comp14443_c0_seq1	0	0	0	0
comp1444499_c0_seq1	0	0	0	0
comp1444680_c0_seq1	0	0	0	0
comp1445025_c0_seq1	0	0	0	0
comp1445193_c0_seq1	0	0	0	0
comp1445545_c0_seq1	0	0	0	0
comp144566_c0_seq1	0	0	0	0
comp1445881_c0_seq1	0	0	0	0
comp14461_c0_seq1	0	0	0	0
comp1446367_c0_seq1	0	0	0	0
comp14463_c0_seq1	0	0	0	0
comp1446451_c0_seq1	0	0	0	0
comp1446499_c0_seq1	0	0	0	0
comp14464_c0_seq1	0	0	0	0
comp14465_c0_seq1	0	0	0	0
comp14466_c0_seq1	4	0	0	0
comp1446732_c0_seq1	0	0	0	0
comp144679_c0_seq1	9	0	0	0
comp14472_c0_seq1	1	0	0	0
comp1447373_c0_seq1	0	0	0	0
comp1447454_c0_seq1	0	0	0	0
comp14475_c0_seq1	0	0	0	1
comp1447978_c0_seq1	0	0	0	0
comp1448201_c0_seq1	0	0	0	0
comp1448283_c0_seq1	0	0	0	0
comp14482_c0_seq1	0	0	0	0
comp14485_c0_seq1	0	0	1	0
comp14486_c0_seq1	0	0	0	0
comp1448805_c0_seq1	0	0	0	0
comp1448959_c0_seq1	0	0	0	0
comp14493_c0_seq1	0	0	0	0
comp1449445_c0_seq1	0	0	0	0
comp14494_c0_seq1	0	0	0	0
comp14496_c0_seq1	0	0	0	0
comp1449746_c0_seq1	0	0	0	0
comp1449890_c0_seq1	0	0	0	0
comp14500_c0_seq1	1	1	0	1
comp1450314_c0_seq1	0	0	1	0
comp14505_c0_seq1	0	0	0	0
comp1450805_c0_seq1	1	0	0	0
comp1451097_c0_seq1	0	0	0	0
comp14511_c0_seq1	0	0	0	0
comp1451952_c0_seq1	0	0	0	0
comp1452003_c0_seq1	0	0	0	0
comp1452215_c0_seq1	0	0	0	0
comp1452635_c0_seq1	0	0	0	0
comp1452661_c0_seq1	0	0	0	0
comp1452665_c0_seq1	0	0	0	0
comp1453084_c0_seq1	0	0	0	0
comp1453370_c0_seq1	0	0	0	0
comp14533_c0_seq1	0	0	0	11
comp1453445_c0_seq1	0	0	0	0
comp1453630_c0_seq1	0	0	0	0
comp14537_c0_seq1	0	0	0	0
comp14539_c0_seq1	0	0	0	0
comp1454342_c0_seq1	0	0	0	0
comp14543_c0_seq1	0	0	0	0
comp1454462_c0_seq1	0	0	0	0
comp1454584_c0_seq1	0	0	0	0
comp1454994_c0_seq1	0	0	0	0
comp1455194_c0_seq1	0	0	0	0
comp1455570_c0_seq1	0	0	0	0
comp1455571_c0_seq1	0	0	0	0
comp14555_c0_seq1	0	0	0	0
comp145624_c0_seq1	4	0	1	9
comp14562_c0_seq1	0	0	1	0
comp1456311_c0_seq1	0	0	0	0
comp145640_c0_seq1	0	0	0	9
comp1456432_c0_seq1	0	0	0	0
comp14567_c0_seq1	1	0	0	0
comp1456916_c0_seq1	0	0	0	0
comp14571_c0_seq1	0	0	0	0
comp1457306_c0_seq1	0	0	0	0
comp145783_c0_seq1	10	0	1	0
comp1457884_c0_seq1	0	0	0	0
comp1458139_c0_seq1	0	0	0	0
comp1458177_c0_seq1	0	0	0	0
comp14582_c0_seq1	1	1	1	2
comp1458476_c0_seq1	0	0	0	0
comp14588_c0_seq1	0	0	0	0
comp1459385_c0_seq1	0	0	0	0
comp1459473_c0_seq1	0	0	0	0
comp1459999_c0_seq1	12	0	0	0
comp145_c0_seq1	0	0	0	24
comp1460116_c0_seq1	0	0	0	0
comp14610_c0_seq1	0	0	0	0
comp1461134_c0_seq1	0	0	0	0
comp14617_c0_seq1	0	0	0	0
comp14623_c0_seq1	0	0	108	0
comp1462454_c0_seq1	0	1	0	0
comp1462608_c0_seq1	0	0	0	0
comp1462693_c0_seq1	0	0	0	0
comp14626_c0_seq1	0	0	0	0
comp1462753_c0_seq1	0	0	0	0
comp1462860_c0_seq1	0	0	0	0
comp14632_c0_seq1	0	0	0	0
comp1463721_c0_seq1	0	0	0	0
comp1463735_c0_seq1	0	0	0	0
comp1464247_c0_seq1	0	0	0	0
comp14646_c0_seq1	0	0	0	0
comp1464824_c0_seq1	0	0	0	0
comp1465082_c0_seq1	0	0	0	38
comp14650_c0_seq1	0	0	0	0
comp1465339_c0_seq1	0	0	0	0
comp1465409_c0_seq1	0	0	0	0
comp14659_c0_seq1	0	0	0	0
comp14662_c0_seq1	0	0	12	0
comp1466635_c0_seq1	0	0	0	0
comp1466761_c0_seq1	0	0	0	0
comp1466944_c0_seq1	0	0	0	0
comp1467405_c0_seq1	0	0	0	0
comp1467735_c0_seq1	0	0	0	0
comp1467846_c0_seq1	0	0	0	0
comp1468150_c0_seq1	0	0	0	0
comp14682_c0_seq1	0	0	0	0
comp14683_c0_seq1	0	0	0	0
comp1468614_c0_seq1	0	0	0	0
comp14687_c0_seq1	0	0	6	0
comp14688_c0_seq1	0	0	0	0
comp14695_c0_seq1	0	0	0	0
comp1469729_c0_seq1	0	0	0	0
comp1469753_c0_seq1	0	0	0	0
comp14701_c0_seq1	0	0	0	6
comp1470464_c0_seq1	0	0	0	0
comp1470724_c0_seq1	0	0	0	0
comp14711_c0_seq1	0	0	0	0
comp1471229_c0_seq1	0	0	0	0
comp1471279_c0_seq1	0	0	0	0
comp14717_c0_seq1	0	0	0	0
comp147194_c0_seq1	0	0	0	0
comp1472028_c0_seq1	0	0	0	0
comp1472170_c0_seq1	0	0	3	0
comp14722_c0_seq1	0	0	0	0
comp1472647_c0_seq1	0	0	0	0
comp1473092_c0_seq1	0	0	0	0
comp1473289_c0_seq1	0	0	0	0
comp1473326_c0_seq1	0	0	0	16
comp1473384_c0_seq1	0	0	0	0
comp1473479_c0_seq1	0	0	0	0
comp1473610_c0_seq1	0	0	0	0
comp1473934_c0_seq1	0	0	0	0
comp1474449_c0_seq1	0	0	0	0
comp1475101_c0_seq1	0	0	0	0
comp1475386_c0_seq1	0	0	0	51
comp147572_c0_seq1	1	17	4	17
comp1475927_c0_seq1	0	0	0	0
comp1476090_c0_seq1	0	0	0	0
comp14760_c0_seq1	0	0	0	0
comp14763_c0_seq1	0	0	0	0
comp14763_c0_seq2	0	0	0	0
comp14765_c0_seq1	0	0	0	0
comp14769_c0_seq1	0	0	0	0
comp1477360_c0_seq1	0	0	0	0
comp14774_c0_seq1	0	0	0	1
comp14775_c0_seq1	0	0	0	0
comp1478088_c0_seq1	0	0	0	0
comp1478106_c0_seq1	0	0	0	0
comp147881_c0_seq1	0	0	0	0
comp14788_c0_seq1	0	0	0	0
comp14788_c1_seq1	0	0	0	0
comp14794_c0_seq1	0	0	0	0
comp1479505_c0_seq1	0	0	0	0
comp1480225_c0_seq1	0	0	0	3
comp1480302_c0_seq1	0	0	0	0
comp1480361_c0_seq1	0	0	0	0
comp1480736_c0_seq1	0	0	0	0
comp14808_c0_seq1	0	0	0	0
comp14810_c0_seq1	0	0	0	0
comp1481768_c0_seq1	0	0	0	0
comp14819_c0_seq1	0	0	0	435
comp1482000_c0_seq1	0	0	0	0
comp1482569_c0_seq1	3	0	0	0
comp1483557_c0_seq1	0	0	0	0
comp1483776_c0_seq1	0	0	0	0
comp14845_c0_seq1	1	0	0	0
comp1484976_c0_seq1	0	0	0	0
comp14854_c0_seq1	0	0	0	0
comp14857_c0_seq1	0	0	4	0
comp14857_c0_seq2	0	0	4	0
comp1486235_c0_seq1	0	0	0	0
comp14863_c0_seq1	0	0	12	0
comp1486533_c0_seq1	0	0	0	0
comp1486668_c0_seq1	0	0	0	0
comp1486993_c0_seq1	0	0	0	0
comp14870_c0_seq1	0	0	0	0
comp1487687_c0_seq1	0	0	0	0
comp1487855_c0_seq1	0	0	0	0
comp14879_c0_seq1	0	0	0	0
comp1488049_c0_seq1	0	0	0	0
comp1488060_c0_seq1	0	0	0	0
comp1488280_c0_seq1	0	0	0	0
comp14884_c0_seq1	0	0	0	0
comp14884_c1_seq1	0	0	0	0
comp14887_c0_seq1	0	0	0	1
comp1489017_c0_seq1	0	0	0	0
comp14890_c0_seq1	0	0	0	0
comp1489100_c0_seq1	0	0	0	0
comp14893_c0_seq1	0	0	0	0
comp14894_c0_seq1	0	0	0	0
comp1489610_c0_seq1	0	0	0	0
comp148_c0_seq1	9	0	41	30
comp149000_c0_seq1	7	0	0	0
comp1490564_c0_seq1	3	0	0	0
comp1490711_c0_seq1	0	0	0	0
comp1490891_c0_seq1	0	0	0	0
comp14913_c0_seq1	0	0	0	0
comp14915_c0_seq1	0	0	0	0
comp14918_c0_seq1	0	0	0	0
comp1491952_c0_seq1	0	0	0	0
comp1491960_c0_seq1	0	0	0	0
comp14921_c0_seq1	0	1	0	0
comp1492253_c0_seq1	0	0	0	0
comp1492408_c0_seq1	0	0	0	0
comp1492603_c0_seq1	0	0	0	0
comp14926_c0_seq1	0	0	0	0
comp1492880_c0_seq1	0	0	0	0
comp1493296_c0_seq1	0	0	0	0
comp1493635_c0_seq1	0	0	0	0
comp14936_c0_seq1	0	0	0	0
comp14936_c1_seq1	0	0	0	0
comp14938_c0_seq1	0	0	0	0
comp1493921_c0_seq1	0	0	0	0
comp1493993_c0_seq1	0	0	0	0
comp149431_c0_seq1	0	0	0	0
comp14943_c0_seq1	0	0	0	0
comp14948_c0_seq1	0	0	0	0
comp14948_c0_seq2	0	0	0	0
comp1494918_c0_seq1	0	0	0	0
comp14950_c0_seq1	0	0	0	0
comp1495_c0_seq1	2	0	0	2
comp1496256_c0_seq1	0	0	0	0
comp1496326_c0_seq1	0	0	0	0
comp14970_c0_seq1	0	0	0	0
comp1497628_c0_seq1	1	3	2	3
comp1497882_c0_seq1	0	0	0	0
comp1498257_c0_seq1	0	0	0	0
comp14988_c0_seq1	0	0	0	0
comp14991_c0_seq1	0	1	0	202
comp1499257_c0_seq1	1	0	0	0
comp1499339_c0_seq1	0	0	0	0
comp149969_c0_seq1	0	0	1	0
comp1499917_c0_seq1	0	0	0	0
comp1499988_c0_seq1	0	0	0	0
comp150037_c0_seq1	6	0	17	0
comp15009_c0_seq1	0	0	0	0
comp15011_c0_seq1	2	0	1	2
comp1501496_c0_seq1	0	0	0	0
comp1501703_c0_seq1	0	0	0	0
comp15019_c0_seq1	0	0	0	0
comp1502156_c0_seq1	0	0	0	0
comp1502250_c0_seq1	0	0	0	0
comp1502577_c0_seq1	0	0	0	0
[truncated: 110,233 more rows]
