# Supplementary material for: Apomictic and Sexual Germline Development Differ with Respect to Cell Cycle, Transcriptional, Hormonal and Epigenetic Regulation
Source: PLoS Genet. 2014 Jul 10;10(7):e1004476. doi: 10.1371/journal.pgen.1004476 (PMC4091798; doi:10.1371/journal.pgen.1004476)
Supplement: Supporting Information S1 — Alignment of in situ probe sequences from Arabidopsis to the homologues B. gunnisoniana genes generated by BLAT [54]. (ZIP) [file pgen.1004476.s022.zip]

Archive with 1 entries (1 files):
- Supporting Information S1.txt
