# Supplementary material for: Apomictic and Sexual Germline Development Differ with Respect to Cell Cycle, Transcriptional, Hormonal and Epigenetic Regulation
Source: PLoS Genet. 2014 Jul 10;10(7):e1004476. doi: 10.1371/journal.pgen.1004476 (PMC4091798; doi:10.1371/journal.pgen.1004476)
Supplement: Supporting Information S1 — Alignment of in situ probe sequences from Arabidopsis to the homologues B. gunnisoniana genes generated by BLAT [54]. (ZIP) [file pgen.1004476.s022.zip › Supporting Information S1.txt]

BLASTN 2.2.11 [blat]

Reference:  Kent, WJ. (2002) BLAT - The BLAST-like alignment tool

Query= AT1G06170
         (180 letters)


                                                                 Score    E
Sequences producing significant alignments:                      (bits) Value

comp75112_c0_seq1                                                     259   3e-69


>comp75112_c0_seq1 
          Length = 1558

 Score = 259 bits (668), Expect = 3e-69
 Identities = 146/159 (92%)
 Strand = Plus / Plus

Query: 1   ccactcctgacctactcagtctcttgcaattgccaagatcctcacttccacctttcgcaa 60
           | |||||||||||||||||||||||||||||||| |||||||||||||| ||||||||||
Sbjct: 463 caactcctgacctactcagtctcttgcaattgcctagatcctcacttccgcctttcgcaa 522

Query: 61  accctagcattcaagacattatcatgacaacatcttcctctgtcgccgcctatgacccgc 120
           |||| ||| ||||||||||| |||||   ||||||||||||||| | |||||||||||||
Sbjct: 523 acccgagccttcaagacattctcatg---acatcttcctctgtctctgcctatgacccgc 579

Query: 121 tcttccatctgaattttcctctgcagcctcctaatggga 159
           |||||||||||||||| ||| ||||||||||||||||||
Sbjct: 580 tcttccatctgaatttccctttgcagcctcctaatggga 618


Query= AT1G28050
         (180 letters)


                                                                 Score    E
Sequences producing significant alignments:                      (bits) Value

comp76576_c0_seq1                                                     321   9e-88
comp76576_c0_seq2                                                     171   1e-42
comp76576_c0_seq2                                                     128   6e-30


>comp76576_c0_seq1 
          Length = 1938

 Score = 321 bits (828), Expect = 9e-88
 Identities = 171/180 (95%)
 Strand = Plus / Plus

Query: 1    gatgactacaagcgatcaacttcaggccaggtacaaccaacaaaatctgagagcaacaat 60
            ||||||||||||||||||||||||||||||||||||||| ||| ||||||||||||||||
Sbjct: 1262 gatgactacaagcgatcaacttcaggccaggtacaaccagcaacatctgagagcaacaat 1321

Query: 61   cgtccaattacctttggctctgagaaaggttcgaactcctccagtgacttgcatttcaca 120
            |  |||| |||||||||||| |||||||||||||||||||||||||||||||||||||| 
Sbjct: 1322 ctaccaactacctttggctccgagaaaggttcgaactcctccagtgacttgcatttcacg 1381

Query: 121  gagcatattgctggaactagttgtaagaccacaagactagttgcaactaaggctgatctg 180
            ||||||||||||||||||||||||||||||||||||||||| ||||| ||||||||||||
Sbjct: 1382 gagcatattgctggaactagttgtaagaccacaagactagtagcaaccaaggctgatctg 1441


>comp76576_c0_seq2 
          Length = 1926

 Score = 171 bits (441), Expect = 1e-42
 Identities = 90/94 (96%)
 Strand = Plus / Plus

Query: 87   aggttcgaactcctccagtgacttgcatttcacagagcatattgctggaactagttgtaa 146
            ||||| ||||||||||||||||||||||||||| ||||||||||||||||||||||||||
Sbjct: 1336 aggtttgaactcctccagtgacttgcatttcacggagcatattgctggaactagttgtaa 1395

Query: 147  gaccacaagactagttgcaactaaggctgatctg 180
            ||||||||||||||| ||||| ||||||||||||
Sbjct: 1396 gaccacaagactagtagcaaccaaggctgatctg 1429


 Score = 128 bits (332), Expect = 6e-30
 Identities = 70/74 (95%)
 Strand = Plus / Plus

Query: 1    gatgactacaagcgatcaacttcaggccaggtacaaccaacaaaatctgagagcaacaat 60
            ||||||||||||||||||||||||||||||||||||||| ||| ||||||||||||||||
Sbjct: 1262 gatgactacaagcgatcaacttcaggccaggtacaaccagcaacatctgagagcaacaat 1321

Query: 61   cgtccaattacctt 74
            |  |||||||||||
Sbjct: 1322 ctaccaattacctt 1335

 


Query= AT1G76580
         (179 letters)

                                                                 Score    E
Sequences producing significant alignments:                      (bits) Value

comp86884_c1_seq1                                                     319   2e-87


>comp86884_c1_seq1 
          Length = 3694

 Score = 319 bits (824), Expect = 2e-87
 Identities = 170/178 (96%)
 Strand = Minus / Plus

Query: 178 tctgatactttagagccacacttgcacatgtgttgcaagatctctttagctctgagctta 119
           |||||||||||||||| |||||||| |||||||||||||||||||| |||||||||||||
Sbjct: 624 tctgatactttagagcgacacttgcgcatgtgttgcaagatctcttgagctctgagctta 683

Query: 118 gtctcttactcaggccaatctgatcgatcccattttcaatgttcagagatatttgaccgt 59
           ||||| ||||||| |||||||||||||| | |||||||||||||||||||||||||||||
Sbjct: 684 gtctcctactcagaccaatctgatcgatgctattttcaatgttcagagatatttgaccgt 743

Query: 58  ttcttttatctgcaagtttacgagccaccaaggtgttgtaactgtggttgtctctcat 1
           ||||||||||||||||||||||||||||||||||||||||||||||||||| ||||||
Sbjct: 744 ttcttttatctgcaagtttacgagccaccaaggtgttgtaactgtggttgtttctcat 801

 

Query= AT1G59740
         (138 letters)


                                                                 Score    E
Sequences producing significant alignments:                      (bits) Value

comp74775_c0_seq2                                                     252   6e-67
comp74775_c0_seq1                                                     252   6e-67


>comp74775_c0_seq2 
          Length = 1882

 Score = 252 bits (649), Expect = 6e-67
 Identities = 131/138 (95%)
 Strand = Plus / Plus

Query: 1    tgcacgtaagctcacaggacataactcaggtattcctccattgactcggataggaattgg 60
            |||||||||||||||||||||||||||||| |||||| ||||||||||||||||||| ||
Sbjct: 1216 tgcacgtaagctcacaggacataactcaggcattccttcattgactcggataggaatcgg 1275

Query: 61   actcttcctctccactttctccatggtttcagctgccatgctcgagaagaaacgtagaga 120
            ||| ||||||||||||||||| ||||||||||||||||||||||||||||| ||||||||
Sbjct: 1276 acttttcctctccactttctctatggtttcagctgccatgctcgagaagaagcgtagaga 1335

Query: 121  ctcttcggttcttgacgg 138
            |||||| |||||||||||
Sbjct: 1336 ctcttcagttcttgacgg 1353


>comp74775_c0_seq1 
          Length = 1899

 Score = 252 bits (649), Expect = 6e-67
 Identities = 131/138 (95%)
 Strand = Plus / Plus

Query: 1    tgcacgtaagctcacaggacataactcaggtattcctccattgactcggataggaattgg 60
            |||||||||||||||||||||||||||||| |||||| ||||||||||||||||||| ||
Sbjct: 1216 tgcacgtaagctcacaggacataactcaggcattccttcattgactcggataggaatcgg 1275

Query: 61   actcttcctctccactttctccatggtttcagctgccatgctcgagaagaaacgtagaga 120
            ||| ||||||||||||||||| ||||||||||||||||||||||||||||| ||||||||
Sbjct: 1276 acttttcctctccactttctctatggtttcagctgccatgctcgagaagaagcgtagaga 1335

Query: 121  ctcttcggttcttgacgg 138
            |||||| |||||||||||
Sbjct: 1336 ctcttcagttcttgacgg 1353

 

Query= AT1G14900
         (276 letters)

                                                                 Score    E
Sequences producing significant alignments:                      (bits) Value

comp79765_c0_seq3                                                     213   3e-55
comp79765_c0_seq3                                                     109   5e-24
comp79765_c0_seq3                                                      79   4e-15
comp79765_c0_seq4                                                     178   1e-44
comp79765_c0_seq4                                                      30   4e+00
comp79765_c0_seq1                                                     109   5e-24
comp79765_c0_seq1                                                      56   4e-08
comp79765_c0_seq1                                                      20   3e+03
comp79765_c0_seq1                                                      18   1e+04


>comp79765_c0_seq3 
          Length = 1152

 Score = 213 bits (549), Expect = 3e-55
 Identities = 121/140 (86%)
 Strand = Minus / Plus

Query: 276 cttcggaggtctcccacgtcccctacgctcacctgtcgcctgagctgccggttccggcgc 217
           ||||||||||||||||||||| ||||||||||| || |||||||||||||| ||||| ||
Sbjct: 273 cttcggaggtctcccacgtcctctacgctcaccggttgcctgagctgccggctccggtgc 332

Query: 216 agcaaccgtctccgaatctgttctcggtctcttcggtggtcgtcctcgtggccttccaga 157
           ||||| ||| |  |||| |||||   || |||||||||||||||| ||||| ||||||||
Sbjct: 333 agcaagcgtatgagaatttgttcgtagtttcttcggtggtcgtccacgtggtcttccaga 392

Query: 156 tccggtaatgaccttctcct 137
           |||| || ||| ||||||||
Sbjct: 393 tccgctagtgatcttctcct 412


 Score = 109 bits (281), Expect = 5e-24
 Identities = 56/59 (95%)
 Strand = Minus / Plus

Query: 128 tccgatggatctttcggcttcggtggacggccacgagatctaggcggatctgtagagac 70
           |||||||||||| |||||||||||||||||||||||| |||||||||||||| ||||||
Sbjct: 433 tccgatggatctctcggcttcggtggacggccacgaggtctaggcggatctgcagagac 491


 Score = 79 bits (205), Expect = 4e-15
 Identities = 53/65 (82%)
 Strand = Minus / Plus

Query: 65  gtggcagcaacaacagcagcagcagcggcgtcagattcggcctgagtcttctgcttcgga 6
           |||||||      |||||||||||||| ||   ||||| |||||||| ||||||||||||
Sbjct: 493 gtggcag------cagcagcagcagcgacg---gattccgcctgagttttctgcttcgga 543

Query: 5   ggacg 1
           |||||
Sbjct: 544 ggacg 548


>comp79765_c0_seq4 
          Length = 1090

 Score = 178 bits (458), Expect = 1e-44
 Identities = 101/117 (86%)
 Strand = Minus / Plus

Query: 276 cttcggaggtctcccacgtcccctacgctcacctgtcgcctgagctgccggttccggcgc 217
           ||||||||||||||||||||| ||||||||||| || |||||||||||||| ||||| ||
Sbjct: 273 cttcggaggtctcccacgtcctctacgctcaccggttgcctgagctgccggctccggtgc 332

Query: 216 agcaaccgtctccgaatctgttctcggtctcttcggtggtcgtcctcgtggccttcc 160
           ||||| ||| |  |||| |||||   || |||||||||||||||| ||||| |||||
Sbjct: 333 agcaagcgtatgagaatttgttcgtagtttcttcggtggtcgtccacgtggtcttcc 389


 Score = 30 bits (76), Expect = 4e+00
 Identities = 16/17 (94%)
 Strand = Minus / Plus

Query: 110 ttcggtggacggccacg 94
           ||||| |||||||||||
Sbjct: 526 ttcggaggacggccacg 542


>comp79765_c0_seq1 
          Length = 1221

 Score = 109 bits (281), Expect = 5e-24
 Identities = 56/59 (95%)
 Strand = Minus / Plus

Query: 128 tccgatggatctttcggcttcggtggacggccacgagatctaggcggatctgtagagac 70
           |||||||||||| |||||||||||||||||||||||| |||||||||||||| ||||||
Sbjct: 502 tccgatggatctctcggcttcggtggacggccacgaggtctaggcggatctgcagagac 560


 Score = 56 bits (144), Expect = 4e-08
 Identities = 30/32 (94%)
 Strand = Minus / Plus

Query: 32  gattcggcctgagtcttctgcttcggaggacg 1
           ||||| |||||||| |||||||||||||||||
Sbjct: 586 gattccgcctgagttttctgcttcggaggacg 617


 Score = 20 bits (51), Expect = 3e+03
 Identities = 10/10 (100%)
 Strand = Minus / Plus

Query: 52  cagcagcagc 43
           ||||||||||
Sbjct: 572 cagcagcagc 581


 Score = 18 bits (46), Expect = 1e+04
 Identities = 9/9 (100%)
 Strand = Minus / Plus

Query: 65  gtggcagca 57
           |||||||||
Sbjct: 562 gtggcagca 570
